# Supplementary material for: Predicting hybrid rice performance using AIHIB model based on artificial intelligence
Source: Sci Rep. 2022 Jun 11;12:9709. doi: 10.1038/s41598-022-13805-x (PMC9188612; doi:10.1038/s41598-022-13805-x)
Supplement: Supplementary file 1 — Supplementary Information 1. [file 41598_2022_13805_MOESM1_ESM.xlsx]

## Sheet: AHM_KHZ
input1	input2	input3	input4	input5	input6	input7	input8	input9	input10	input11	input12	target
37.185	16	144.04	82	9.75	29.575	106	13	27.595	1.33	26.21	122.24	65.6
37.345	15	141.715	81	8.97	28.555	103.5	11.5	26.53	1.255	24.8	121.445	62.9
35.385	14	140.395	80	8.165	27.105	95.5	9.5	23.295	1.155	21.025	121.725	53.5
38.865	13.5	138.71	80	7.955	26.945	98	10.5	24.3	1.22	22.67	120.73	57
39.96	15.5	143.265	82	9.585	29.33	106	13	27.53	1.33	26.165	120.465	65.4
38.125	15	144.205	81	9.395	29.085	97.5	10.5	24.27	1.22	22.605	120.025	57
37.28	16	144.765	82	10.1	30.135	108	13	28.52	1.345	27.8	122.3	66.9
36.17	15	144.355	81.5	9.45	29.09	97.5	10.5	24.28	1.22	22.61	119.19	57
37.315	15.5	144.595	81.5	9.63	29.4	99.5	10.5	24.98	1.235	23.345	121.085	59.2
42.05	15	143.17	81	8.93	28.235	96	9.5	23.585	1.155	21.765	120.57	54
41.43	15.5	144.6	82	9.805	29.61	104.5	12	26.85	1.265	25.305	119.81	63.8
38.265	14	140.44	80	8.27	27.32	97	9.5	23.84	1.165	22.32	122.455	55.6
37.545	15.5	144.335	82	9.735	29.6	104.5	12	26.81	1.265	25.26	119.125	63.6
39.975	15	140.025	81	8.92	28.22	106.5	13	27.73	1.335	26.39	121.365	65.9
39.91	14	139.34	80	8.32	27.41	100.5	11	25.205	1.24	23.7	120.32	60.3
39.765	16.5	145.005	82.5	10.155	29.98	106	13	27.66	1.33	26.345	119.34	65.8
42.825	14.5	142	80.5	8.645	28.025	97.5	9.5	23.91	1.17	22.365	121.995	56.3
36.71	15.5	143.63	82	9.73	29.615	107.5	13	28.205	1.335	26.72	120.59	66.3
38.095	16.5	145.915	82.5	10.485	30.585	108	13	28.725	1.35	28.305	122.82	67.9
39.385	15.5	144.02	81.5	9.38	28.98	99.5	10.5	24.87	1.235	23.335	118.93	59.2
37.73	15	140.98	81	9.03	28.38	105.5	12.5	27.235	1.32	25.845	120.73	64.3
38.8	14.5	141.48	80.5	8.745	28.145	101	11.5	25.495	1.245	23.89	119.7	61
37.215	13.5	139.255	80.5	8.065	27.245	98.5	10.5	24.455	1.22	22.695	118.785	57.1
41.495	13.5	139.63	80	8.115	27.015	97	9.5	23.745	1.165	22.25	119.66	55.4
40.145	14.5	142.155	80.5	8.59	27.82	96	9.5	23.495	1.155	21.325	120.905	53.6
38.45	15	143.27	81	9.06	28.715	99	10.5	24.855	1.235	23.205	118.3	58.6
42.185	15	142.6	81.5	9.26	28.89	104	12	26.665	1.26	25.035	120.755	63.3
38.685	15.5	143.66	81	9.4	29.08	101.5	11.5	25.77	1.25	24.125	122.45	61.7
39.42	15.5	144.39	82	9.745	29.605	104.5	12	26.825	1.265	25.28	119.36	63.7
36.015	14	139.275	80	8.255	27.355	100.5	11	25.19	1.24	23.64	120.105	59.9
37.745	14	138.785	80	8.125	27.14	100.5	10.5	25.11	1.24	23.475	118.92	59.5
40.46	16	144.87	82.5	10.16	30.175	108	13	28.52	1.345	28.045	118.85	67
42.215	13.5	139.325	80	8.045	26.955	97	9.5	23.715	1.16	22.215	119.955	55
39.825	14.5	139.26	80.5	8.395	27.535	102.5	11.5	26.16	1.25	24.505	121.585	62.1
37.225	13.5	139.06	80	8.01	27.14	98.5	10.5	24.455	1.22	22.69	121.305	57.1
37.76	15	141.635	81.5	9.335	28.84	107	13	28.125	1.335	26.53	120.325	66.2
38.705	14	139.6	80	8.055	26.83	95.5	9.5	23.23	1.15	20.83	122.69	53.3
38.195	15	144.055	81	9.29	28.81	97.5	10.5	24.1	1.22	22.48	120.145	56.9
42.75	16.5	145.855	82.5	10.455	30.435	106	13	27.725	1.33	26.37	121.7	65.8
40.745	15	143.94	81	9.21	28.71	96.5	9.5	23.65	1.16	22.015	121.43	54.4
34.61	15	141.82	81	8.975	28.565	103.5	11.5	26.535	1.255	24.81	122.38	62.9
39.615	16.5	145.98	82.5	10.54	30.735	108	13	28.83	1.35	28.515	121.83	67.9
40.985	15	143.945	81	9.265	28.715	96.5	9.5	23.655	1.16	22.09	119.855	54.5
40.95	15.5	142.89	82	9.515	29.115	105.5	13	27.455	1.325	26.1	120.8	65.3
41.905	16	145.825	82	10.315	30.23	104.5	12.5	27.065	1.32	25.57	120.895	64
35.675	15	142.815	81	8.94	28.49	99	10.5	24.78	1.23	23.06	121.725	58.3
42.08	13.5	138.53	79.5	7.745	26.465	95	9.5	23.115	1.15	20.575	121.545	53.1
41.18	16.5	146.38	82.5	10.695	30.945	108	13	28.89	1.35	28.725	122.695	68.7
37.355	15	142.715	81.5	9.325	28.95	104	12	26.715	1.26	25.07	121.395	63.3
38.4	15	143.08	81	9.055	28.66	99	10.5	24.79	1.235	23.095	121.835	58.4
38.55	16	144.18	82	9.895	29.85	107.5	13	28.345	1.34	27.03	121.135	66.5
39.665	15	140.88	81	8.975	28.37	105	12.5	27.13	1.32	25.795	122.085	64.2
38.04	16.5	145.15	82.5	10.23	30.245	108	13	28.605	1.345	28.15	121.895	67.2
38	15	143.38	81	9.045	28.345	96.5	9.5	23.59	1.155	21.875	116.65	54.2
37.545	16	145.37	82	10.035	29.84	102	11.5	25.97	1.25	24.3	121.15	62
39.65	15.5	143.5	81	9.295	29.025	101.5	11.5	25.72	1.245	24.105	119.2	61.6
38.455	14.5	139.775	80.5	8.73	27.94	105	12.5	27.07	1.32	25.66	119.645	64
40.18	14.5	142.38	80.5	8.65	27.83	96	9.5	23.51	1.155	21.555	122.43	53.6
40.265	16	145.765	82	10.31	30.175	104.5	12.5	27.01	1.315	25.545	121.715	64
35.18	15	144.105	81	9.345	28.965	97.5	10.5	24.105	1.22	22.56	121.78	56.9
39.02	14	138.94	80	8.19	27.14	100.5	10.5	25.12	1.24	23.535	121.73	59.6
36.07	15	143.1	81	9.06	28.66	99	10.5	24.795	1.235	23.17	121.67	58.6
36.225	15	140.84	81.5	9.08	28.63	107	13	27.99	1.335	26.45	120.38	66.1
40.645	14	139.875	80	8.06	26.935	95.5	9.5	23.23	1.155	20.87	120.2	53.3
39.11	15.5	143.7	81.5	9.525	29.285	104	12	26.725	1.265	25.19	119.23	63.5
39.93	13.5	138.11	79.5	7.66	26.255	95	9.5	23.055	1.15	20.27	120.31	50.7
39.305	16	144.885	82	9.835	29.475	102	11.5	25.895	1.25	24.26	121.745	62
40.55	16	144.275	81.5	9.655	29.28	101.5	11.5	25.78	1.25	24.185	119.8	61.8
40.45	15.5	141.99	81	9.24	28.745	105.5	12.5	27.295	1.325	25.905	121.25	64.8
37.86	14.5	142.595	80.5	8.76	27.995	96	9.5	23.525	1.155	21.66	119.695	53.9
34.78	14.5	142.265	80.5	8.6	27.83	96	9.5	23.5	1.155	21.415	120.36	53.6
38.89	14	140.395	80.5	8.53	27.71	101	11	25.385	1.245	23.835	118.7	60.6
34.845	14	140.28	80	8.215	27.315	97	9.5	23.81	1.165	22.27	119.21	55.5
37.39	15.5	142.39	81.5	9.34	28.905	105.5	12.5	27.35	1.325	25.915	121.36	64.9
37.6	14.5	139.145	80.5	8.375	27.515	102.5	11.5	26.1	1.25	24.385	119.08	62.1
40.165	15.5	143.03	81	9.17	28.815	101.5	11.5	25.65	1.245	24.06	122.33	61.5
40.15	14	138.995	80	8.2	27.205	100.5	11	25.13	1.24	23.6	122	59.8
38.61	14.5	141.875	81	8.77	28.125	99	10.5	24.655	1.23	23.005	119.61	58
40.39	14.5	139.28	80.5	8.405	27.555	102.5	11.5	26.165	1.25	24.58	122.025	62.5
40.43	16	145.46	82	10.155	29.965	104.5	12.5	26.99	1.265	25.505	120.125	63.9
38.41	13.5	138.355	79.5	7.775	26.525	97	9.5	23.71	1.16	22.155	120.765	54.6
39.59	15.5	143.53	82	9.715	29.55	107	13	28.2	1.335	26.675	120.805	66.2
41.345	14.5	141.665	81	8.685	28.075	99	10.5	24.645	1.225	22.97	119.015	58
39.77	15	140.92	81.5	9.135	28.685	107	13	28.105	1.335	26.49	121.015	66.2
36.91	13.5	138.635	80	7.805	26.54	95.5	9.5	23.12	1.15	20.745	119.68	53.1
42.74	14.5	139.74	80.5	8.565	27.825	103	11.5	26.215	1.255	24.66	120.32	62.6
41.615	14	140.5	80.5	8.53	27.77	101	11	25.435	1.245	23.87	118.615	60.6
39.65	16	144.53	81.5	9.66	29.315	101.5	11.5	25.82	1.25	24.195	120.01	61.9
38.93	16	144.985	82.5	10.215	30.185	108	13	28.59	1.345	28.1	121.305	67.2
37.635	14.5	140.685	81	8.72	28.115	103	11.5	26.33	1.255	24.73	121.63	62.7
38.655	14	140.99	80	8.425	27.605	97	9.5	23.845	1.165	22.335	121.8	55.9
39.74	16	144.165	82	9.845	29.775	107.5	13	28.285	1.34	26.885	122.15	66.3
42.03	14	140	80.5	8.26	27.425	98.5	10.5	24.525	1.225	22.795	122.385	57.6
37.34	16	144.735	82	9.885	29.66	104.5	12	26.9	1.265	25.36	118.785	63.8
35.545	14.5	142.725	81	9.06	28.655	101	11.5	25.575	1.245	23.935	121.14	61.3
38.5	14.5	142.635	80.5	8.825	28.065	96	9.5	23.535	1.155	21.7	121.115	53.9
40.8	14.5	139.045	80.5	8.355	27.44	102.5	11.5	25.99	1.25	24.325	121.745	62
39.06	15	141.46	81	8.92	28.435	103	11.5	26.505	1.255	24.78	120.645	62.9
39.825	14.5	141.695	80.5	8.81	28.235	101	11.5	25.57	1.245	23.9	119.59	61.2
35.27	14.5	140.325	81	8.665	28.045	103	11.5	26.295	1.255	24.675	121.36	62.7
36.47	15	143.275	81.5	9.425	29.165	104	12	26.72	1.265	25.09	122.09	63.4
42.625	14.5	141.31	80.5	8.57	27.95	98.5	10.5	24.595	1.225	22.845	119.25	58
38.48	16	144.585	82	9.715	29.325	102	11.5	25.89	1.25	24.215	119.445	62
40.015	14.5	141.365	80.5	8.57	28.02	98.5	10.5	24.595	1.225	22.9	119.89	58
39.805	15.5	142.85	81	9.155	28.74	101.5	11.5	25.63	1.245	24	119.83	61.5
38.71	13.5	138.86	79.5	7.89	26.785	97	9.5	23.71	1.16	22.205	121.71	55
38.37	15.5	143.105	82	9.57	29.27	106	13	27.515	1.325	26.105	121.635	65.4
39.67	14	138.615	80	8.05	27.065	100.5	10.5	25.045	1.24	23.415	120.995	59.3
34.685	14.5	139.61	80.5	8.51	27.67	102.5	11.5	26.165	1.25	24.625	118.705	62.5
39.615	14.5	141.005	81	8.82	28.235	103	11.5	26.39	1.255	24.77	120.725	62.8
38.04	15	143.84	81	9.22	28.61	97.5	10	24.02	1.17	22.435	119.955	56.7
35.4	14	139.69	80	8.32	27.51	100.5	11	25.31	1.24	23.78	121.015	60.3
35.73	15	142.235	81	9.21	28.775	104	12	26.645	1.26	25	120.795	63.2
41.695	13.5	139.515	80.5	8.15	27.315	98.5	10.5	24.51	1.22	22.76	119.705	57.3
38.55	15	141.965	81	9.035	28.66	104	12	26.59	1.26	24.905	121.31	63.2
38.625	14	138.675	80	8.11	27.08	100.5	10.5	25.05	1.24	23.445	122.615	59.3
40.405	15.5	144.975	81.5	9.75	29.465	99.5	10.5	24.985	1.24	23.36	119.025	59.2
36.595	14	140.505	80	8.22	27.16	95.5	9.5	23.36	1.155	21.12	120.78	53.5
38.37	14.5	142.055	80.5	8.705	28.095	97.5	9.5	24.015	1.17	22.385	119.815	56.3
37.365	15.5	141.39	81	9.185	28.585	105.5	12.5	27.29	1.325	25.88	119.685	64.6
38.13	15.5	142.805	82	9.465	29.075	105.5	12.5	27.405	1.325	26.07	121.985	65.2
34.91	15.5	143.775	81.5	9.535	29.34	104.5	12	26.785	1.265	25.19	118.595	63.5
35.71	16.5	144.845	82.5	10.095	29.885	106	13	27.605	1.33	26.25	118.85	65.7
39.895	15	143.41	81.5	9.165	28.805	99	10.5	24.865	1.235	23.28	120.765	59
42.87	15	143.865	81	9.2	28.61	96.5	9.5	23.6	1.155	21.96	120.075	54.3
40.48	15.5	143.42	82	9.71	29.495	107	13	28.185	1.335	26.535	122.29	66.2
39.38	14.5	140.915	80.5	8.63	27.98	101	11	25.485	1.245	23.885	120.04	60.8
38.495	14	141.13	80.5	8.37	27.42	95.5	9.5	23.425	1.155	21.14	119.875	53.6
41.32	16	144.625	82	10.03	30	107.5	13	28.35	1.34	27.285	119.745	66.7
41.77	13.5	139.14	80	7.955	26.68	95.5	9.5	23.225	1.15	20.765	119.085	53.2
39.445	14	140.295	80.5	8.53	27.69	101	11	25.375	1.245	23.815	119.185	60.4
36.105	15.5	142.5	81.5	9.4	28.965	105.5	12.5	27.4	1.325	26.04	122.41	64.9
38.93	16.5	145.605	82.5	10.385	30.36	108	13	28.625	1.345	28.21	119.115	67.8
40.37	14	139.725	80.5	8.21	27.325	98.5	10.5	24.515	1.225	22.765	120.175	57.3
40.005	14.5	140.305	80.5	8.36	27.525	98.5	10.5	24.585	1.225	22.805	121.8	57.8
35.935	13.5	138.47	79.5	7.725	26.41	95	9.5	23.06	1.15	20.35	122.545	52
37.91	15	142.015	81	9.12	28.72	104	12	26.645	1.26	24.915	120.335	63.2
37.48	16	145.04	82	10	29.76	104.5	12.5	26.91	1.265	25.46	121.42	63.9
35.575	15	140.08	80.5	8.81	28.04	105	12.5	27.07	1.32	25.745	120.5	64
38.455	14	140.385	80	8.16	27.09	95.5	9.5	23.28	1.155	21	121.72	53.4
40.97	15	141.855	81	9.025	28.65	103.5	12	26.585	1.26	24.85	122.375	63
35.97	15	142.715	81	8.885	28.385	99	10.5	24.73	1.23	23.06	121.255	58.2
37.76	14.5	142.68	80.5	8.81	28.3	97.5	10	24.015	1.17	22.405	122.335	56.6
36.41	16	143.995	82	9.84	29.705	107.5	13	28.23	1.34	26.81	121.665	66.3
36.42	15	143.485	81	9.045	28.355	96.5	9.5	23.595	1.155	21.885	121.765	54.3
40.25	15	140.215	81	8.97	28.355	107	13	27.99	1.335	26.435	120.49	66
36.325	16	144.71	82	10.035	30.025	108	13	28.405	1.34	27.615	119.2	66.8
39.215	14	141.795	80.5	8.585	27.915	97.5	9.5	23.86	1.165	22.35	121.515	56
39.135	15	142.475	81	8.88	28.33	99	10.5	24.705	1.23	23.035	121.035	58.2
38.295	15	143.985	81	9.27	28.725	97.5	10.5	24.025	1.17	22.46	121.95	56.7

## Sheet: AHM_SPD
input1	input2	input3	input4	input5	input6	input7	input8	input9	input10	input11	input12	target
48.73	20	137.14	90.5	7.85	22.925	88	9.5	22.95	1.2	20.655	126.85	87.79
55.8	21.5	141.2	91.5	9.3	25.055	91	10.5	25.95	1.3	25.3	130	109.17
43.88	18.5	133.85	89.5	6.95	21.395	86.5	9	20.55	1.15	17.66	124	70.74
51.595	21	139.415	91	8.55	23.935	89.5	10	24.3	1.25	22.655	128.5	99.36
50.275	20	138.48	90.5	8.25	23.675	89	10	23.75	1.25	22.145	127.65	92.65
45.42	19	134.89	90	7.25	22.04	87	9	21.25	1.2	19.125	124.8	74.82
50.595	20	138.73	90.5	8.25	23.755	89	10	23.75	1.25	22.145	128.25	95.42
48.57	20	136.91	90.5	7.85	22.88	88	9.5	22.95	1.2	20.655	126.8	86.27
43.7	18.5	133.77	89.5	6.95	21.285	86.5	9	20.3	1.15	17.445	123.95	70.69
45.68	19	134.92	90	7.25	22.1	87	9	21.45	1.2	19.305	124.9	75.42
57.495	21.5	141.76	91.5	9.5	25.41	91	10.5	26.45	1.3	25.79	135.5	112.33
52.1	21	139.685	91.5	8.65	24.21	89.5	10.5	24.7	1.3	24.085	128.75	101.81
55.765	21.5	141.125	91.5	9.2	25.05	91	10.5	25.9	1.3	25.25	129.95	108.55
46.705	19	135.51	90.5	7.4	22.47	87.5	9	22.05	1.2	19.845	125.95	78.88
42.185	18.5	133.06	89.5	6.7	20.755	86	9	19.95	1.15	17.145	123.4	63.01
48.45	20	136.9	90.5	7.85	22.88	88	9.5	22.9	1.2	20.61	126.75	85.79
43.835	18.5	133.775	89.5	6.95	21.38	86.5	9	20.35	1.15	17.485	124	70.7
46.05	19	135.09	90	7.25	22.145	87	9	21.7	1.2	19.53	125.55	76.95
55.2	21	140.78	91.5	9.15	24.895	90.5	10.5	25.65	1.3	25.01	129.45	106.78
48.42	19.5	136.68	90.5	7.85	22.88	88	9.5	22.9	1.2	20.61	126.75	85.56
58.4	21.5	141.865	91.5	9.5	25.47	91	10.5	26.45	1.3	25.79	135.5	116.4
55.71	21.5	141.075	91.5	9.15	25.05	91	10.5	25.85	1.3	25.205	129.85	108.51
49.82	20	138.095	90.5	8.1	23.335	89	10	23.45	1.25	21.87	127.25	90.26
52.63	21	140.015	91.5	8.75	24.335	90	10.5	25	1.3	24.375	128.95	103.29
41.335	18.5	132.725	89.5	6.55	20.59	86	9	19.7	1.15	16.93	123.1	60.94
55.44	21	140.96	91.5	9.15	24.93	90.5	10.5	25.75	1.3	25.11	129.6	107.75
49.125	20	137.38	90.5	7.9	22.975	88.5	9.5	23.05	1.2	20.745	126.85	88.3
49.78	20	138.025	90.5	8.1	23.28	89	10	23.35	1.25	21.775	127.25	89.65
44.975	19	134.525	90	7.15	21.78	87	9	21.1	1.2	18.99	124.55	73.56
48.775	20	137.175	90.5	7.85	22.925	88	9.5	23	1.2	20.7	126.85	88.1
49	20	137.275	90.5	7.9	22.95	88.5	9.5	23	1.2	20.7	126.85	88.25
42.655	18.5	133.25	89.5	6.75	20.925	86.5	9	20	1.15	17.185	123.45	65.55
54.055	21	140.395	91.5	8.95	24.695	90	10.5	25.45	1.3	24.815	129.2	104.63
53.795	21	140.38	91.5	8.95	24.695	90	10.5	25.3	1.3	24.67	129.15	104.57
42.83	18.5	133.305	89.5	6.75	21.01	86.5	9	20.1	1.15	17.275	123.6	65.7
44.19	18.5	134.14	89.5	7	21.475	86.5	9	20.75	1.15	17.83	124.05	71.41
55.285	21	140.88	91.5	9.15	24.925	90.5	10.5	25.7	1.3	25.06	129.5	107.59
45.13	19	134.65	90	7.15	21.87	87	9	21.15	1.2	19.035	124.7	74.04
53.025	21	140.165	91.5	8.85	24.53	90	10.5	25.05	1.3	24.425	129.05	103.78
41.835	18.5	132.85	89.5	6.65	20.655	86	9	19.8	1.15	17.02	123.35	61.47
54.13	21	140.4	91.5	9	24.715	90	10.5	25.55	1.3	24.91	129.25	105.41
47.995	19.5	136.205	90.5	7.65	22.79	88	9.5	22.7	1.2	20.43	126.5	84.34
46.845	19	135.61	90.5	7.45	22.495	87.5	9	22.2	1.2	19.98	126.05	79.87
55.625	21.5	141.03	91.5	9.15	24.995	91	10.5	25.85	1.3	25.205	129.7	108.01
54.45	21	140.605	91.5	9.05	24.73	90.5	10.5	25.55	1.3	24.91	129.3	106.35
46.93	19	135.62	90.5	7.45	22.56	87.5	9	22.25	1.2	20.025	126.1	81.25
52.045	21	139.65	91.5	8.65	24.135	89.5	10.5	24.6	1.3	23.99	128.65	100.77
48.675	20	137.045	90.5	7.85	22.895	88	9.5	22.95	1.2	20.655	126.85	87.17
41.175	16.5	132.61	89.5	6.5	20.51	86	9	19.6	1.15	16.845	123	60.14
41.42	18.5	132.775	89.5	6.55	20.65	86	9	19.75	1.15	16.975	123.15	60.99
48.035	19.5	136.43	90.5	7.75	22.8	88	9.5	22.75	1.2	20.475	126.65	84.85
45.97	19	135.01	90	7.25	22.11	87	9	21.5	1.2	19.35	125.05	76.61
55.91	21.5	141.26	91.5	9.3	25.08	91	10.5	26.05	1.3	25.4	130	109.17
53.185	21	140.18	91.5	8.85	24.55	90	10.5	25.1	1.3	24.475	129.05	103.86
47.46	19.5	135.85	90.5	7.5	22.625	87.5	9.5	22.45	1.2	20.205	126.2	83.23
53.45	21	140.23	91.5	8.9	24.6	90	10.5	25.2	1.3	24.575	129.1	104.06
45.9	19	134.975	90	7.25	22.1	87	9	21.45	1.2	19.305	125.05	76.09
44.785	18.5	134.41	90	7.1	21.62	86.5	9	20.85	1.15	17.91	124.4	72.41
42.815	18.5	133.25	89.5	6.75	20.955	86.5	9	20	1.15	17.185	123.45	65.61
49.445	20	137.795	90.5	8	23.11	89	10	23.25	1.25	21.685	127.05	89.12
56.7	21.5	141.61	91.5	9.45	25.305	91	10.5	26.3	1.3	25.645	130.5	111.38
43.105	18.5	133.43	89.5	6.75	21.07	86.5	9	20.1	1.15	17.275	123.75	66.34
44.075	18.5	134.08	89.5	6.95	21.425	86.5	9	20.65	1.15	17.745	124	71.36
46.74	19	135.53	90.5	7.45	22.485	87.5	9	22.15	1.2	19.935	126	79.23
56.665	21.5	141.53	91.5	9.45	25.28	91	10.5	26.25	1.3	25.595	130.5	111.16
50.23	20	138.445	90.5	8.15	23.595	89	10	23.7	1.25	22.1	127.65	92.31
51.415	21	139.395	91	8.55	23.91	89.5	10	24.15	1.25	22.515	128.5	99.3
48.305	19.5	136.555	90.5	7.75	22.805	88	9.5	22.8	1.2	20.52	126.65	84.9
48.38	19.5	136.62	90.5	7.8	22.805	88	9.5	22.8	1.2	20.52	126.65	85.22
46.21	19	135.235	90	7.35	22.22	87	9	21.85	1.2	19.665	125.6	77.41
43.11	18.5	133.43	89.5	6.8	21.165	86.5	9	20.1	1.15	17.275	123.8	66.36
56.945	21.5	141.61	91.5	9.45	25.37	91	10.5	26.3	1.3	25.645	130.5	112.19
41.645	18.5	132.82	89.5	6.65	20.655	86	9	19.8	1.15	17.02	123.2	61.13
46.515	19	135.5	90	7.35	22.4	87.5	9	21.95	1.2	19.755	125.9	78.3
51.35	20.5	139.355	91	8.5	23.9	89.5	10	24.1	1.25	22.47	128.45	99.13
47.995	19.5	136.355	90.5	7.75	22.79	88	9.5	22.75	1.2	20.475	126.55	84.82
44.27	18.5	134.16	89.5	7	21.5	86.5	9	20.8	1.15	17.87	124.15	71.73
46.475	19	135.4	90	7.35	22.345	87	9	21.9	1.2	19.71	125.8	78.13
41.3	18.5	132.715	89.5	6.55	20.58	86	9	19.7	1.15	16.93	123.05	60.92
51.205	20.5	139.135	91	8.4	23.895	89.5	10	24	1.25	22.375	128.4	98.32
49.9	20	138.125	90.5	8.1	23.395	89	10	23.55	1.25	21.96	127.25	90.56
43.265	18.5	133.44	89.5	6.85	21.18	86.5	9	20.1	1.15	17.275	123.8	66.67
41.055	16.5	132.555	89.5	6.5	20.4	86	9	19.5	1.15	16.765	123	60.14
45.545	19	134.9	90	7.25	22.04	87	9	21.4	1.2	19.26	124.9	75.09
43.905	18.5	133.995	89.5	6.95	21.395	86.5	9	20.65	1.15	17.745	124	71.25
57.205	21.5	141.66	91.5	9.45	25.375	91	10.5	26.3	1.3	25.645	130.5	112.24
49.285	20	137.66	90.5	8	23.105	88.5	9.5	23.2	1.25	21.635	126.9	88.94
42.095	18.5	132.995	89.5	6.7	20.665	86	9	19.9	1.15	17.1	123.35	62.4
51.07	20	138.975	91	8.35	23.785	89.5	10	23.9	1.25	22.285	128.3	96.41
51.155	20	139.115	91	8.4	23.84	89.5	10	23.95	1.25	22.33	128.35	97.43
43.005	18.5	133.43	89.5	6.75	21.065	86.5	9	20.1	1.15	17.275	123.75	65.72
50.75	20	138.86	90.5	8.35	23.765	89.5	10	23.85	1.25	22.24	128.25	95.85
52.825	21	140.02	91.5	8.85	24.39	90	10.5	25	1.3	24.375	129	103.42
47	19	135.74	90.5	7.45	22.56	87.5	9	22.25	1.2	20.025	126.15	81.73
50.855	20	138.945	90.5	8.35	23.77	89.5	10	23.9	1.25	22.285	128.3	96.38
50.115	20	138.27	90.5	8.15	23.5	89	10	23.65	1.25	22.055	127.55	91.11
52.135	21	139.755	91.5	8.65	24.215	89.5	10.5	24.75	1.3	24.13	128.8	102.17
52.315	21	139.82	91.5	8.65	24.23	89.5	10.5	24.85	1.3	24.23	128.85	102.17
47.93	19.5	136.125	90.5	7.65	22.76	88	9.5	22.65	1.2	20.385	126.35	84.18
50.355	20	138.575	90.5	8.25	23.68	89	10	23.75	1.25	22.145	128.2	93
42.29	18.5	133.14	89.5	6.7	20.8	86	9	20	1.15	17.185	123.45	64.9
57.355	21.5	141.66	91.5	9.45	25.405	91	10.5	26.4	1.3	25.745	130.5	112.3
52.87	21	140.115	91.5	8.85	24.45	90	10.5	25.05	1.3	24.425	129	103.71
47.885	19.5	136.11	90.5	7.6	22.705	87.5	9.5	22.6	1.2	20.34	126.35	84.08
44.6	18.5	134.25	90	7	21.555	86.5	9	20.8	1.15	17.87	124.2	72.19
51.245	20.5	139.205	91	8.45	23.895	89.5	10	24.05	1.25	22.425	128.45	99.12
55.09	21	140.695	91.5	9.1	24.885	90.5	10.5	25.65	1.3	25.01	129.4	106.7
54.22	21	140.605	91.5	9	24.72	90	10.5	25.55	1.3	24.91	129.3	106.07
46.015	19	135.015	90	7.25	22.145	87	9	21.7	1.2	19.53	125.55	76.7
44.64	18.5	134.36	90	7.05	21.61	86.5	9	20.8	1.15	17.87	124.25	72.32
46.29	19	135.31	90	7.35	22.285	87	9	21.85	1.2	19.665	125.65	78
55.02	21	140.63	91.5	9.1	24.86	90.5	10.5	25.6	1.3	24.96	129.4	106.67
51.75	21	139.565	91	8.6	24.075	89.5	10.5	24.35	1.3	23.745	128.65	100.61
56.25	21.5	141.35	91.5	9.3	25.155	91	10.5	26.15	1.3	25.5	130.3	110.34
49.225	20	137.655	90.5	7.95	23.085	88.5	9.5	23.15	1.2	20.835	126.9	88.51
56.655	21.5	141.53	91.5	9.4	25.27	91	10.5	26.2	1.3	25.55	130.5	110.89
43.525	18.5	133.665	89.5	6.85	21.285	86.5	9	20.25	1.15	17.4	123.95	68.97
50.71	20	138.75	90.5	8.25	23.765	89.5	10	23.85	1.25	22.24	128.25	95.59
51.86	21	139.65	91	8.65	24.135	89.5	10.5	24.4	1.3	23.79	128.65	100.62
48.38	19.5	136.625	90.5	7.85	22.815	88	9.5	22.9	1.2	20.61	126.7	85.51
53.76	21	140.35	91.5	8.95	24.645	90	10.5	25.3	1.3	24.67	129.15	104.42
45.38	19	134.835	90	7.2	21.985	87	9	21.25	1.2	19.125	124.8	74.33
52.48	21	139.925	91.5	8.7	24.25	89.5	10.5	24.85	1.3	24.23	128.9	102.57
44.815	18.5	134.465	90	7.1	21.69	87	9	20.95	1.2	18.855	124.5	72.78
47.1	19	135.805	90.5	7.45	22.56	87.5	9	22.25	1.2	20.025	126.2	82.09
42.455	18.5	133.15	89.5	6.7	20.905	86	9	20	1.15	17.185	123.45	65.07
53.495	21	140.29	91.5	8.95	24.61	90	10.5	25.2	1.3	24.575	129.15	104.14
43.355	18.5	133.515	89.5	6.85	21.255	86.5	9	20.25	1.15	17.4	123.8	66.9
54.545	21	140.61	91.5	9.05	24.755	90.5	10.5	25.55	1.3	24.91	129.35	106.54
52.535	21	139.955	91.5	8.75	24.305	90	10.5	24.9	1.3	24.28	128.95	103.07
46.43	19	135.33	90	7.35	22.34	87	9	21.9	1.2	19.71	125.8	78.01
49.175	20	137.595	90.5	7.95	23.05	88.5	9.5	23.1	1.2	20.79	126.85	88.51
56.56	21.5	141.485	91.5	9.35	25.215	91	10.5	26.2	1.3	25.55	130.45	110.85
43.43	18.5	133.62	89.5	6.85	21.265	86.5	9	20.25	1.15	17.4	123.8	68.52
56	21.5	141.26	91.5	9.3	25.14	91	10.5	26.05	1.3	25.4	130	110.19
41.245	18.5	132.665	89.5	6.5	20.52	86	9	19.6	1.15	16.845	123	60.51
51.69	21	139.475	91	8.6	24	89.5	10.5	24.3	1.25	22.655	128.55	99.92
56.08	21.5	141.345	91.5	9.3	25.15	91	10.5	26.1	1.3	25.45	130.1	110.31
49.71	20	137.915	90.5	8	23.145	89	10	23.35	1.25	21.775	127.2	89.51
47.755	19.5	135.98	90.5	7.55	22.695	87.5	9.5	22.55	1.2	20.295	126.3	83.8
45.245	19	134.665	90	7.15	21.925	87	9	21.25	1.2	19.125	124.75	74.27
56.325	21.5	141.425	91.5	9.3	25.21	91	10.5	26.15	1.3	25.5	130.35	110.8
47.62	19.5	135.875	90.5	7.55	22.645	87.5	9.5	22.5	1.2	20.25	126.25	83.74
46.12	19	135.135	90	7.3	22.21	87	9	21.7	1.2	19.53	125.55	77.3
49.92	20	138.24	90.5	8.15	23.42	89	10	23.6	1.25	22.005	127.45	90.82
41.505	18.5	132.795	89.5	6.65	20.65	86	9	19.8	1.15	17.02	123.2	61.08
47.535	19.5	135.865	90.5	7.55	22.63	87.5	9.5	22.45	1.2	20.205	126.25	83.48
47.335	19.5	135.81	90.5	7.45	22.565	87.5	9.5	22.4	1.2	20.16	126.2	82.85
44.83	19	134.525	90	7.1	21.765	87	9	21	1.2	18.9	124.5	73.29
49.72	20	137.93	90.5	8	23.22	89	10	23.35	1.25	21.775	127.25	89.59

## Sheet: GHB_KHZ
input1	input2	input3	input4	input5	input6	input7	input8	input9	input10	input11	input12	target
41.745	17	134.65	84.5	9.85	29.3	100.5	8.5	31.2	1.3	31.335	112.38	62.4
44.265	15.5	133.7	84	8.95	30.5	92.5	8	30.25	1.25	27.22	96.73	59.2
52.49	19	134.1	86	9.8	31.45	107	9.5	33.45	1.4	36.12	122.47	65.9
40.24	15.5	131.65	84	9.1	29.55	90.5	7.5	28.75	1.25	26.94	96.54	58.7
44.845	18	135.05	85.5	9.55	29.7	103	9	32.45	1.35	33.3	116.705	64.2
50.405	17.5	135	85	8.9	29.25	101.5	8.5	31.45	1.3	31.63	113.785	62.9
40.225	17	134.3	84.5	8.6	31.45	98.5	8	32.4	1.3	30.775	108.65	62.1
40.265	16	131.85	84	8.75	31.05	94	8	29.1	1.25	27.83	98.945	59.8
45.32	15.5	131.9	84	8.7	28.1	85	7.5	29.6	1.25	25.905	93.08	58.2
50.665	19	134.5	86	10.6	31.85	108.5	10.5	35.8	1.4	37.38	129.88	66.4
46.56	16.5	133.35	84.5	10	28.8	98.5	8	31.95	1.3	30.235	107.4	62
44.445	18.5	135.05	85.5	9.8	30.3	105	9.5	34.35	1.35	33.645	118.87	64.9
46.61	19	135.05	86.5	10.3	30.7	111.5	10.5	36.3	1.45	39.73	133.7	67
46.32	15.5	131.75	84	8.95	29.25	87	7.5	28.95	1.25	26.405	94.165	58.2
50.625	18.5	135.8	86	11.15	32.9	106	9.5	33.1	1.4	35.825	120.645	65.6
45.83	17	135.05	84.5	9.5	31.5	99.5	8.5	30.55	1.3	31.275	111.23	62.3
45.525	17.5	135.1	84.5	9.05	31.8	101	8.5	32.35	1.3	31.59	113.78	62.7
44.3	15.5	131.55	84	9.25	28.6	93.5	8	30.3	1.25	27.63	97.75	59.6
44.99	18.5	134.95	85.5	9.65	30.25	105	9.5	33.3	1.4	34.945	119.47	65
42.885	15.5	133.45	84	7.85	28.85	90.5	7.5	29	1.25	26.535	95.86	58.6
39.45	16.5	132.4	84	8.65	28.65	97	8	30.15	1.3	29.845	103.58	61.3
46.575	16.5	134.7	84	8.6	29.25	96.5	8	29.9	1.25	28.475	102.67	60.9
47.955	19	135.8	86	10.85	31.5	107	10	35.15	1.4	36.62	124.815	66
43.415	16	133.8	84	8.55	28.8	95.5	8	29	1.25	28.065	99.66	60.2
37.59	15.5	131.8	84	7.85	30.9	92	8	30.7	1.25	27.21	96.635	59.1
44.22	18	134.05	85.5	9.15	31.85	102.5	9	31.5	1.35	32.61	116.06	64
48.27	17.5	134.65	85	9.6	30.7	101.5	8.5	33.25	1.35	32.025	114.32	63.4
47.795	17.5	134.25	85	9.75	32.1	102.5	8.5	32.35	1.35	32.265	114.54	63.7
46.995	19	134.8	86	10.85	32.2	108	10	34.1	1.4	36.97	128.31	66
45.645	15.5	133.7	84	8.85	28	90.5	7.5	30.2	1.25	26.77	95.9	58.6
42.15	18	135.2	85.5	10.6	31.3	103	9	32.3	1.35	33.155	116.415	64.1
38.1	15.5	133.05	84	8.8	28.75	92	8	28.65	1.25	27.055	96.565	59
38.155	15.5	134	84	8.75	28.55	91	7.5	30.5	1.25	27.045	96.565	58.7
50.18	17.5	134.1	85	9.8	30.7	102.5	8.5	32.4	1.35	32.465	114.815	63.7
50.7	18.5	135.3	85.5	10	31.1	105	9.5	33.45	1.35	33.67	118.875	64.9
42.31	16.5	134.95	84.5	8.8	30.5	97.5	8	31.55	1.3	29.96	104.75	61.6
47.625	18.5	134.8	85.5	9.7	30.85	105.5	9.5	33.35	1.4	35.405	119.9	65.1
46.18	18.5	135.75	85.5	10.45	32.05	104	9	33.9	1.35	33.495	118.66	64.7
45.065	17	135.2	84.5	8.75	31.4	99.5	8.5	31.4	1.3	31.18	111.09	62.2
47.87	16.5	133.9	84.5	9.35	29.4	97.5	8	30.55	1.3	29.91	104.71	61.5
51.935	18.5	135.3	85.5	9.95	30.5	105	9.5	32.25	1.35	33.71	118.965	64.9
52.015	18	133.2	85.5	10.7	31	103.5	9	33.45	1.35	33.475	118.365	64.6
38.26	16	133.75	84	9.3	30.8	94	8	31.05	1.25	27.86	99.235	59.8
49.53	17.5	132.75	85	9.65	29.1	101.5	8.5	31.55	1.35	31.71	113.81	63
50.78	19	135.8	86	10.25	33.05	108	10	35.6	1.4	36.69	125.085	66
41.485	15.5	132.15	84	8.25	27.8	90	7.5	27.7	1.25	26.465	95.78	58.6
51.375	17.5	135.55	85	9.1	29.8	101.5	8.5	31.2	1.35	31.9	114.235	63.4
51.735	18	134.2	85.5	9.9	29.45	102.5	9	32.05	1.35	32.545	115.965	64
46.67	19.5	134.5	86.5	11.35	30.9	112	11	37.15	1.45	39.73	134.7	67
36.435	15.5	133.35	84	8.05	28.4	80	7.5	29.05	1.25	25.145	90	58.1
45.075	19	134.25	86	10.35	30.8	107	9.5	34.15	1.4	35.965	121.9	65.8
48.44	18	134.7	85.5	10.5	31.4	103	9	31.45	1.35	33.125	116.26	64.1
53.955	18.5	133.7	85.5	9.75	30.95	106	9.5	33.45	1.4	35.755	120.57	65.6
56.06	19	135.35	86.5	11.4	33	110	10.5	34.55	1.45	39.135	133.7	66.9
42.695	17.5	133.3	85	10.2	32.15	102	8.5	31.75	1.35	32.185	114.525	63.6
41.725	17.5	134.55	84.5	9.85	29.05	100.5	8.5	32.2	1.3	31.35	112.5	62.5
45.47	16.5	132.7	84.5	9.3	30.35	98.5	8	30.85	1.3	30.055	105.96	61.9
43.85	16	133.1	84	8.6	28.95	94	8	29.45	1.25	27.92	99.26	59.9
50.6	18	135.1	85.5	10.1	31.35	103	9	33.55	1.35	33.455	117	64.3
43.255	16	134.4	84	8.85	30.25	95.5	8	31.35	1.25	28.09	99.74	60.2
48.22	19	136.35	86	11	33.2	108.5	10	34.15	1.4	37.2	129.615	66.3
55	19	136.8	86	11.1	30.65	107	10	33.55	1.4	36.36	123.77	66
47.3	18.5	135.9	85.5	10.15	29.75	105	9.5	32.5	1.4	34.92	119.405	65
40.46	16	132.35	84	8.3	29.35	94	8	28.7	1.25	27.67	98.875	59.7
48.89	18	135.25	85	10.3	31.75	102.5	9	32.45	1.35	32.515	114.915	63.9
38.225	16	132.75	84	8.65	31.25	95.5	8	29.7	1.25	28.11	99.84	60.3
55.625	19	134.5	86	10.35	32.6	108.5	10.5	34.45	1.45	38.995	129.91	66.5
38.53	16	134.2	84	9.05	28.75	95.5	8	31.25	1.25	28.035	99.595	59.9
50.57	18.5	133.55	85.5	10.05	30.95	105	9.5	32.4	1.4	35.02	119.61	65
45.28	19	136.8	86	10.45	32.1	107	10	33.7	1.4	36.61	124.795	66
44.455	16	133.5	84	8.3	30.95	94	8	29.25	1.25	27.94	99.47	59.9
54.1	19	136.35	86	11	32.45	108	10	35.15	1.4	36.72	125.165	66
47.71	16.5	134.1	84.5	8.55	30.85	97.5	8	31.4	1.3	29.94	104.75	61.5
52.125	18.5	136.4	85.5	9.9	30.25	105.5	9.5	32.3	1.4	35.12	119.75	65
41.145	15.5	133.35	84	8.15	29.75	90	7.5	30.1	1.25	26.455	95.22	58.3
38.89	16.5	132.2	84	8.5	28.8	97	8	29.85	1.3	29.62	103.23	61.1
50.95	18.5	135.6	85.5	9.9	31.35	105	9.5	33.85	1.35	33.81	119.215	65
44.475	18	133.7	85.5	10.15	31.9	103	9	32.75	1.35	33.39	116.735	64.3
45.16	15.5	133.95	84	8.55	29.2	92	8	29.85	1.25	27.07	96.58	59.1
44.58	18.5	135.95	85.5	10.35	31	105.5	9.5	33.3	1.4	35.325	119.85	65
48.21	17.5	133.55	84.5	8.95	29.85	100.5	8.5	30.75	1.3	31.57	112.675	62.6
52.08	18.5	135.25	85.5	11.05	30.25	106	9.5	34.4	1.4	35.555	120.155	65.3
40.545	16.5	134.3	84.5	9	31.1	98.5	8	32.4	1.3	30.755	107.53	62
41.65	16.5	133.9	84	8.3	31.55	97	8	30.35	1.3	29.68	103.34	61.2
42.275	17.5	133.65	85	10.15	31.45	101.5	8.5	32.45	1.35	32.085	114.5	63.5
46.7	17	134.05	84.5	9.4	30.25	99	8.5	31.7	1.3	31.17	111.085	62.2
43.675	18	135.65	85	9.8	31.9	102.5	9	31.65	1.35	32.475	114.895	63.8
42.16	15.5	133.8	84	8.65	28.05	90.5	7.5	28.1	1.25	26.785	95.97	58.6
44.455	15.5	134.1	84	7.85	30.65	93.5	8	30.5	1.25	27.385	97.045	59.5
52.815	18.5	135.8	85.5	9.55	31.9	105	9.5	34.1	1.4	34.915	119.26	65
52.25	18.5	135.7	85.5	10.35	31.3	106	9.5	34.6	1.4	35.645	120.39	65.4
47.32	17.5	134.8	84.5	8.8	31.4	100.5	8.5	32.2	1.3	31.58	113.75	62.6
47	18.5	134.95	85.5	9.7	29.9	106	9.5	34.85	1.4	35.53	120.06	65.2
44.61	15.5	133.4	84	8.6	30.05	93.5	8	29.4	1.25	27.46	97.245	59.5
43.905	18.5	135.4	85.5	10.75	31.4	104	9.5	31.95	1.35	33.555	118.76	64.8
46.83	19	136.05	86	11.15	31.6	108	10	36.05	1.4	37.165	128.5	66.2
51.365	18.5	135.05	85.5	10.5	31.9	106	9.5	33.2	1.4	35.69	120.44	65.6
39.385	16.5	133.35	84	9.1	30.9	96.5	8	30.95	1.25	28.56	102.8	61
45.605	15.5	132.65	84	8.95	28.9	85	7.5	29.1	1.25	25.88	91.01	58.1
43.905	15.5	133.75	84	7.95	29.6	93.5	8	29.55	1.25	27.445	97.13	59.5
56	19	137.25	86	11.3	33	109	10.5	36.35	1.45	39.085	131.975	66.8
50.06	18.5	133.85	86	10.2	31.35	107	9.5	32.95	1.4	35.91	120.75	65.7
46.035	19	135.7	86.5	10.9	30.8	110	10.5	34.9	1.45	39.13	132.98	66.9
41.15	16	133.65	84	8.3	28.8	96	8	30.7	1.25	28.17	100.895	60.3
35	15.5	131.1	84	7.95	27.8	75	7.5	26.95	1.25	25.145	82	58
47.565	19	134.45	86	11.1	33.25	108.5	10.5	35.55	1.45	39.055	129.925	66.7
44.7	16.5	134.75	84	8.6	29	96.5	8	29.6	1.25	28.41	102.385	60.5
46.835	17.5	134.9	85	9.4	31.7	101.5	8.5	31.6	1.35	31.805	114.005	63.2
50.145	17.5	134.25	85	9.95	31.4	101.5	8.5	32.95	1.35	31.865	114.21	63.3
52.2	18.5	135.95	85.5	10.55	31.75	106	9.5	34.6	1.4	35.745	120.46	65.6
47.235	16.5	133.25	84	9.35	29.25	96.5	8	29.75	1.25	28.64	103.2	61
44.11	16.5	133.2	84	9.55	29.75	96.5	8	31.6	1.25	28.43	102.465	60.5
41.31	15.5	133.75	84	8.95	28.15	93.5	8	29.9	1.25	27.49	97.7	59.5
46.595	15.5	132.45	84	8.9	29.85	90.5	7.5	29.05	1.25	26.85	96.33	58.7
41.265	17	133.15	84.5	8.9	29.75	100.5	8.5	32.6	1.3	31.32	111.37	62.3
46.005	19	134.1	86	10.55	31.7	107	9.5	35.25	1.4	36.09	122.45	65.8
45.485	17	135.05	84.5	8.55	29.4	99	8.5	32.35	1.3	31.095	111.04	62.2
52.69	19	136.6	86	10.2	31.2	107	10	35.05	1.4	36.335	123.7	65.9
53.695	19	136.4	86	10.75	31.1	107	10	34.6	1.4	36.645	124.955	66
37.495	15.5	133.8	84	8.65	28.1	90.5	7.5	28.1	1.25	26.815	96.065	58.7
43.75	16.5	132.55	84	9.45	30	96	8	29.4	1.25	28.36	101.36	60.4
49.425	17	133.25	84.5	9.4	31.7	99	8.5	31.65	1.3	31.02	110.98	62.2
49.4	18.5	136.05	86	11.1	30.55	106.5	9.5	33.5	1.4	35.845	120.71	65.7
49.87	18	135.7	85.5	10.05	30.8	103.5	9	33	1.35	33.475	118.315	64.4
51.345	18	134.05	85.5	10.25	30.3	103	9	33.1	1.35	32.635	116.15	64
40.62	15.5	134.15	84	8.25	29.8	92.5	8	29.5	1.25	27.35	96.97	59.4
51.16	18.5	134.75	85.5	10.5	30.65	106	9.5	34.3	1.4	35.51	119.97	65.1
53.36	19	135.6	86	9.95	30.5	107	10	35.45	1.4	36.2	122.635	65.9
44.1	17.5	134.85	85	10.25	31.9	102.5	8.5	31.8	1.35	32.35	114.685	63.7
42.29	17	133.35	84.5	8.55	31.25	98.5	8	32.25	1.3	30.94	108.67	62.1
45.555	16.5	133.3	84.5	9.4	29.7	98.5	8	31.25	1.3	30.045	104.75	61.8
42.71	15.5	132.9	84	9	28.2	92.5	8	29.8	1.25	27.315	96.845	59.3
49.575	16.5	133.2	84.5	8.75	28.95	98.5	8	30.6	1.3	30.16	107.315	62
43.61	16.5	134.35	84	9.35	29.55	97.5	8	29.6	1.3	29.875	104.61	61.4
47.08	16	133.5	84	9.25	31.25	96	8	29.65	1.25	28.24	101.195	60.4
49.76	18	135.35	85.5	9.8	32.15	103	9	32.2	1.35	33.185	116.42	64.1
47.47	16	134.6	84	8.1	28.6	96	8	30.75	1.25	28.225	101.04	60.4
43.19	17.5	134.45	85	10.25	31.2	101.5	8.5	31.55	1.35	31.83	114.125	63.3
39.52	16	134	84	8.45	28.45	94	8	28.8	1.25	27.81	98.905	59.8
54.035	19	136.1	86	10.4	30.5	108	10	33.95	1.4	36.875	126.29	66
39.245	16.5	132.15	84	9	29.2	97	8	29.9	1.3	29.735	103.425	61.2
45.075	18	134.3	85.5	10.45	29.5	102.5	9	31.75	1.35	32.57	116.05	64
42.995	18	133.35	85.5	10.7	32.1	103	9	32.4	1.35	33.47	117.305	64.3
41.35	15.5	131.55	84	9.3	28.2	94	8	30.8	1.25	27.665	98.845	59.7
41.195	16	134.5	84	8.5	29.1	96	8	29.25	1.25	28.36	101.285	60.4
46.675	19	137.05	86	11.45	32.8	109	10.5	34.6	1.45	39.075	130.935	66.8
53.78	19	134.95	86	10.95	33.05	107	9.5	34.3	1.4	35.99	122.15	65.8
43.51	17.5	133.85	85	10.05	31.4	101.5	8.5	31	1.35	31.78	113.93	63
42.755	15.5	131.25	84	7.7	30.2	90	7.5	28.9	1.25	26.465	95.435	58.6
51.285	18.5	135.65	85.5	11	31.2	106	9.5	34	1.4	35.795	120.605	65.6

## Sheet: IR28_GHB
input1	input2	input3	input4	input5	input6	input7	input8	input9	input10	input11	input12	target
67.765	18.5	136.2	95	8.4	26.9	125.5	7	27.7	1.2	26.085	144.845	129.94
66.845	18.5	135.9	95	8.15	26.65	124.5	7	27.3	1.2	25.765	143.76	128.28
70.645	20.5	138.25	96.5	9.3	28	127.5	8	30.1	1.3	28.635	152.89	135.34
69.345	20	137.15	95.5	8.9	27.55	126.5	7	28.75	1.3	27.3	149.12	133.02
70.86	21	138.45	96.5	9.4	28.1	128	8	30.4	1.3	28.765	153.665	136.12
63.065	17	134.25	94	7.2	25.15	122.5	6	25.65	1.2	23.7	136.41	124.26
66.28	18	135.45	94.5	7.95	26.15	124.5	6	26.9	1.2	25.54	141.97	127.26
73.89	21.5	139.6	96.5	10	28.7	129	8	31.25	1.3	29.96	156.565	139.2
70.595	20.5	138.1	96.5	9.25	28	127.5	8	30.05	1.3	28.56	152.23	135.19
63.32	17	134.3	94	7.25	25.25	122.5	6	25.7	1.2	23.905	137	124.3
66.65	18	135.85	95	8.1	26.45	124.5	7	27.2	1.2	25.715	143.34	128.17
65.125	17.5	135.05	94	7.7	25.75	124	6	26.55	1.2	25.12	139.91	126.3
72.305	21.5	139.05	96.5	9.65	28.3	128.5	8	30.75	1.3	29.29	155.11	137.7
72.735	21.5	139.2	96.5	9.8	28.4	129	8	30.8	1.3	29.605	155.655	137.79
67.99	18.5	136.4	95	8.4	27	125.5	7	27.8	1.2	26.36	145.245	130.19
73.735	21.5	139.55	96.5	10	28.6	129	8	31.15	1.3	29.86	156.38	139.06
70.625	20.5	138.2	96.5	9.25	28	127.5	8	30.05	1.3	28.565	152.515	135.21
70.03	20	137.5	95.5	9.05	27.65	127	7.5	29.25	1.3	27.685	150.23	133.45
64.71	17	134.85	94	7.6	25.6	123.5	6	26.3	1.2	24.795	139.01	125.55
73.505	21.5	139.55	96.5	9.95	28.55	129	8	31.1	1.3	29.835	156.13	138.85
66.665	18	135.9	95	8.1	26.55	124.5	7	27.2	1.2	25.735	143.635	128.22
72.295	21.5	138.95	96.5	9.65	28.3	128.5	8	30.7	1.3	29.21	155.07	137.52
63.435	17	134.35	94	7.25	25.25	122.5	6	25.75	1.2	23.94	137.05	124.33
71.87	21.5	138.85	96.5	9.5	28.2	128.5	8	30.6	1.3	29.105	154.555	137.16
67.34	18.5	136	95	8.25	26.75	125	7	27.5	1.2	25.94	144.145	128.76
69.77	20	137.3	95.5	9	27.6	126.5	7	28.9	1.3	27.55	149.865	133.21
68.375	19.5	136.65	95.5	8.6	27.15	125.5	7	28.1	1.25	26.65	147.035	130.9
70.185	20	137.7	95.5	9.15	27.75	127.5	7.5	29.45	1.3	28.155	150.795	134.14
73.03	21.5	139.4	96.5	9.85	28.55	129	8	30.95	1.3	29.72	155.86	138.36
68.275	19.5	136.6	95.5	8.6	27.1	125.5	7	28.05	1.2	26.57	146.355	130.8
68.33	19.5	136.65	95.5	8.6	27.1	125.5	7	28.05	1.2	26.61	146.465	130.83
70.465	20	137.85	95.5	9.15	27.85	127.5	8	29.65	1.3	28.375	151.4	134.46
62.235	17	134	94	7.05	25	122.5	6	25.55	1.2	23.565	135.755	124.01
60.65	17	134	94	7	25	122.5	6	25.5	1.15	23.025	135.5	123.2
74.36	21.5	139.9	96.5	10.25	29.3	129	8	31.45	1.3	30.5	157.23	139.92
67.655	18.5	136.1	95	8.35	26.8	125	7	27.6	1.2	26.03	144.57	129.3
64.75	17	134.85	94	7.6	25.6	123.5	6	26.35	1.2	24.85	139.22	125.6
73.075	21.5	139.4	96.5	9.9	28.55	129	8	30.95	1.3	29.77	155.945	138.45
63.81	17	134.4	94	7.3	25.3	122.5	6	25.9	1.2	24.14	137.785	124.53
67.895	18.5	136.35	95	8.4	26.9	125.5	7	27.8	1.2	26.28	144.995	130.18
62.745	17	134.05	94	7.05	25	122.5	6	25.6	1.2	23.565	135.87	124.02
62.915	17	134.1	94	7.1	25.1	122.5	6	25.65	1.2	23.62	136.2	124.1
68.955	19.5	137	95.5	8.8	27.45	126.5	7	28.45	1.3	27.005	148.305	132.68
72.22	21.5	138.9	96.5	9.6	28.2	128.5	8	30.65	1.3	29.185	154.69	137.41
68.04	19	136.5	95	8.45	27.05	125.5	7	27.85	1.2	26.39	145.585	130.44
69.045	19.5	137.05	95.5	8.85	27.45	126.5	7	28.55	1.3	27.02	148.405	132.86
65.02	17.5	135.05	94	7.7	25.75	124	6	26.55	1.2	25.02	139.87	126.16
67.745	18.5	136.2	95	8.4	26.9	125.5	7	27.65	1.2	26.055	144.715	129.71
67.01	18.5	136	95	8.25	26.7	125	7	27.35	1.2	25.82	143.925	128.3
63.895	17	134.6	94	7.4	25.4	123	6	26	1.2	24.385	138.2	125.17
69.385	20	137.2	95.5	8.95	27.6	126.5	7	28.8	1.3	27.34	149.305	133.04
69.89	20	137.3	95.5	9.05	27.65	126.5	7.5	29.05	1.3	27.615	149.965	133.29
73.995	21.5	139.65	96.5	10	28.75	129	8	31.25	1.3	30.03	156.665	139.23
63.86	17	134.5	94	7.35	25.35	123	6	25.9	1.2	24.19	138.01	124.59
68.735	19.5	136.8	95.5	8.7	27.3	126.5	7	28.25	1.3	26.755	147.65	131.86
63.88	17	134.5	94	7.4	25.35	123	6	25.95	1.2	24.38	138.03	125.05
67.695	18.5	136.15	95	8.35	26.85	125.5	7	27.65	1.2	26.04	144.655	129.44
64.605	17	134.8	94	7.6	25.45	123	6	26.15	1.2	24.695	138.825	125.5
74.35	21.5	139.9	96.5	10.25	29.2	129	8	31.45	1.3	30.405	157.16	139.87
70.125	20	137.6	95.5	9.1	27.7	127	7.5	29.35	1.3	27.96	150.355	133.58
65.205	17.5	135.1	94	7.7	25.85	124	6	26.65	1.2	25.195	140.44	126.39
75.7	21.5	140	96.5	10.25	29.4	129	8	31.75	1.3	34.61	157.35	139.96
67.615	18.5	136.1	95	8.35	26.8	125	7	27.55	1.2	26.03	144.36	129.25
72.775	21.5	139.3	96.5	9.8	28.45	129	8	30.85	1.3	29.62	155.745	137.86
74.095	21.5	139.8	96.5	10.05	28.85	129	8	31.35	1.3	30.205	156.84	139.3
70.84	21	138.3	96.5	9.35	28.1	128	8	30.4	1.3	28.755	153.635	136.05
69.29	19.5	137.15	95.5	8.85	27.5	126.5	7	28.7	1.3	27.165	149.02	132.94
69.41	20	137.25	95.5	8.95	27.6	126.5	7	28.85	1.3	27.53	149.62	133.21
69.695	20	137.25	95.5	8.95	27.6	126.5	7	28.9	1.3	27.54	149.715	133.21
65.67	17.5	135.35	94	7.9	26	124.5	6	26.8	1.2	25.475	141.26	126.98
64.865	17	135.05	94	7.7	25.65	123.5	6	26.55	1.2	25.015	139.535	126.14
64.655	17	134.8	94	7.6	25.5	123	6	26.15	1.2	24.735	138.87	125.5
67.83	18.5	136.3	95	8.4	26.9	125.5	7	27.7	1.2	26.16	144.92	129.94
72.64	21.5	139.1	96.5	9.75	28.4	129	8	30.8	1.3	29.42	155.375	137.77
71.785	21	138.85	96.5	9.5	28.2	128	8	30.5	1.3	29.095	154.305	137.07
63.025	17	134.2	94	7.15	25.15	122.5	6	25.65	1.2	23.685	136.275	124.18
64.305	17	134.75	94	7.5	25.45	123	6	26.05	1.2	24.445	138.63	125.33
72.55	21.5	139.1	96.5	9.75	28.35	129	8	30.8	1.3	29.36	155.245	137.74
67.285	18.5	136	95	8.25	26.7	125	7	27.4	1.2	25.895	143.985	128.45
71.245	21	138.7	96.5	9.45	28.2	128	8	30.45	1.3	29.02	154.195	136.91
63.56	17	134.4	94	7.3	25.25	122.5	6	25.75	1.2	24.02	137.465	124.34
70.495	20.5	137.9	95.5	9.25	27.85	127.5	8	29.75	1.3	28.42	151.415	134.58
66.865	18.5	135.9	95	8.2	26.65	125	7	27.3	1.2	25.775	143.825	128.3
63.165	17	134.25	94	7.25	25.25	122.5	6	25.65	1.2	23.825	136.65	124.29
67.585	18.5	136.05	95	8.3	26.8	125	7	27.5	1.2	25.96	144.27	129.09
66.605	18	135.7	95	8.05	26.4	124.5	7	27.1	1.2	25.67	143.04	127.95
68.585	19.5	136.8	95.5	8.65	27.25	126.5	7	28.15	1.3	26.755	147.6	131.8
67.94	18.5	136.4	95	8.4	26.95	125.5	7	27.8	1.2	26.3	145.12	130.19
65.42	17.5	135.25	94	7.75	26	124	6	26.75	1.2	25.415	140.775	126.59
65.465	17.5	135.3	94	7.8	26	124	6	26.75	1.2	25.425	140.9	126.63
75.065	21.5	139.9	96.5	10.25	29.35	129	8	31.5	1.3	31.335	157.245	139.93
65.235	17.5	135.15	94	7.75	25.85	124	6	26.7	1.2	25.345	140.485	126.41
72.015	21.5	138.85	96.5	9.6	28.2	128.5	8	30.6	1.3	29.18	154.635	137.39
69.14	19.5	137.1	95.5	8.85	27.5	126.5	7	28.55	1.3	27.08	148.46	132.87
65.39	17.5	135.25	94	7.75	25.9	124	6	26.7	1.2	25.385	140.56	126.54
70.775	21	138.3	96.5	9.35	28.05	128	8	30.25	1.3	28.715	153.485	135.77
65.16	17.5	135.05	94	7.7	25.85	124	6	26.6	1.2	25.18	140.16	126.34
74.125	21.5	139.8	96.5	10.05	29.05	129	8	31.4	1.3	30.3	156.885	139.65
62.855	17	134.1	94	7.05	25	122.5	6	25.6	1.2	23.595	135.965	124.06
65.96	17.5	135.45	94	7.95	26.05	124.5	6	26.85	1.2	25.535	141.83	127.23
68.01	19	136.4	95	8.4	27	125.5	7	27.85	1.2	26.385	145.435	130.2
66.65	18	135.8	95	8.1	26.45	124.5	7	27.1	1.2	25.705	143.225	127.97
63.79	17	134.4	94	7.3	25.25	122.5	6	25.8	1.2	24.065	137.625	124.42
68.94	19.5	136.95	95.5	8.8	27.4	126.5	7	28.45	1.3	26.995	148.23	132.64
64.38	17	134.8	94	7.5	25.45	123	6	26.1	1.2	24.635	138.72	125.39
71.52	21	138.75	96.5	9.5	28.2	128	8	30.5	1.3	29.05	154.25	137.04
64.675	17	134.85	94	7.6	25.6	123	6	26.25	1.2	24.74	138.895	125.51
70.32	20	137.7	95.5	9.15	27.85	127.5	7.5	29.5	1.3	28.25	150.995	134.28
69.895	20	137.35	95.5	9.05	27.65	127	7.5	29.2	1.3	27.675	150.02	133.39
64.425	17	134.8	94	7.55	25.45	123	6	26.15	1.2	24.68	138.805	125.49
65.825	17.5	135.45	94	7.9	26.05	124.5	6	26.8	1.2	25.53	141.575	127.09
66.72	18	135.9	95	8.1	26.6	124.5	7	27.25	1.2	25.755	143.665	128.24
70.91	21	138.6	96.5	9.45	28.15	128	8	30.45	1.3	28.8	153.825	136.35
66.48	18	135.6	94.5	8.05	26.4	124.5	7	27	1.2	25.65	142.685	127.7
68.44	19.5	136.7	95.5	8.65	27.2	126	7	28.15	1.3	26.71	147.445	131.6
64.855	17	134.95	94	7.6	25.65	123.5	6	26.5	1.2	24.99	139.44	126.13
70.545	20.5	138.05	96.5	9.25	27.95	127.5	8	30	1.3	28.505	152.175	134.94
66.305	18	135.5	94.5	7.95	26.15	124.5	6	26.95	1.2	25.625	142.07	127.42
71.08	21	138.7	96.5	9.45	28.15	128	8	30.45	1.3	28.865	154.02	136.35
73.115	21.5	139.55	96.5	9.9	28.55	129	8	31.1	1.3	29.79	156.09	138.57
68.23	19.5	136.55	95.5	8.6	27.1	125.5	7	28	1.2	26.53	146.15	130.69
71.24	21	138.7	96.5	9.45	28.15	128	8	30.45	1.3	28.955	154.16	136.76
74.24	21.5	139.85	96.5	10.15	29.1	129	8	31.4	1.3	30.37	156.94	139.71
66.535	18	135.65	95	8.05	26.4	124.5	7	27.05	1.2	25.655	142.995	127.9
66.355	18	135.5	94.5	7.95	26.3	124.5	6.5	26.95	1.2	25.625	142.24	127.42
70.395	20	137.75	95.5	9.15	27.85	127.5	7.5	29.55	1.3	28.31	151.14	134.33
68.14	19.5	136.5	95	8.5	27.1	125.5	7	27.95	1.2	26.47	146.135	130.59
70.495	20.5	137.9	95.5	9.25	27.9	127.5	8	29.8	1.3	28.455	151.775	134.68
68.07	19	136.5	95	8.5	27.1	125.5	7	27.95	1.2	26.425	145.87	130.47
64.27	17	134.65	94	7.45	25.45	123	6	26.05	1.2	24.425	138.54	125.31
72.38	21.5	139.05	96.5	9.7	28.3	128.5	8	30.8	1.3	29.34	155.145	137.72
68.425	19.5	136.65	95.5	8.65	27.2	126	7	28.1	1.3	26.67	147.23	131.25
64.835	17	134.95	94	7.6	25.65	123.5	6	26.45	1.2	24.895	139.295	126.02
70.515	20.5	138.05	95.5	9.25	27.95	127.5	8	30	1.3	28.495	152.115	134.87
74.01	21.5	139.65	96.5	10.05	28.75	129	8	31.3	1.3	30.12	156.815	139.25
67.265	18.5	136	95	8.25	26.7	125	7	27.35	1.2	25.85	143.95	128.31
70.905	21	138.5	96.5	9.4	28.15	128	8	30.4	1.3	28.785	153.805	136.27
66.47	18	135.6	94.5	7.95	26.35	124.5	7	27	1.2	25.64	142.665	127.68
70.145	20	137.6	95.5	9.1	27.75	127	7.5	29.4	1.3	28.1	150.445	133.79
68.935	19.5	136.9	95.5	8.75	27.4	126.5	7	28.4	1.3	26.875	147.985	132.58
71.155	21	138.7	96.5	9.45	28.15	128	8	30.45	1.3	28.88	154.105	136.58
64.775	17	134.95	94	7.6	25.65	123.5	6	26.45	1.2	24.87	139.265	125.82
68.9	19.5	136.9	95.5	8.75	27.35	126.5	7	28.35	1.3	26.875	147.82	132.5
65.6	17.5	135.35	94	7.85	26	124	6	26.8	1.2	25.475	140.965	126.66
70.74	21	138.25	96.5	9.3	28.05	128	8	30.2	1.3	28.68	153.235	135.6
64.205	17	134.65	94	7.45	25.4	123	6	26.05	1.2	24.42	138.275	125.2
68.79	19.5	136.85	95.5	8.75	27.3	126.5	7	28.3	1.3	26.8	147.71	132.36
66.39	18	135.55	94.5	7.95	26.3	124.5	6.5	27	1.2	25.635	142.455	127.57
72.99	21.5	139.35	96.5	9.85	28.5	129	8	30.95	1.3	29.68	155.8	138.36
70.17	20	137.7	95.5	9.1	27.75	127	7.5	29.4	1.3	28.125	150.64	134.02

## Sheet: IR28_TAM
input1	input2	input3	input4	input5	input6	input7	input8	input9	input10	input11	input12	target
57.9	13.5	143.45	85.5	11.3	29	139	9	23.5	1	39.001	146.14	111.16
60.205	14.5	145.25	86.5	12	29.8	141.5	10	24	1.05	60.159	151.2	114.6
56.47	13	142.45	85.5	10.85	28.55	138	9	23.25	0.95	25.5775	143.055	109.49
59.225	13.5	144.45	86	11.65	29.45	140.5	9.5	23.7	1.05	50.389	149.025	112.94
60.99	14.5	145.9	87	12.35	30.15	142	10.5	24.15	1.05	68.9185	152.77	115.47
61.965	15	146.55	87	12.65	30.5	142.5	10.5	24.35	1.15	79.196	155.13	116.39
58.975	13.5	144.15	86	11.6	29.25	140	9.5	23.65	1	46.8035	147.975	112.52
63.445	15	147.5	87	13	31	143.5	10.5	24.55	1.15	90.571	156.92	117.99
57.315	13.5	143.15	85.5	11.2	28.9	139	9	23.45	1	35.401	145.175	110.83
56.01	13	142.2	85.5	10.7	28.3	137.5	9	23.2	0.9	20.4305	142.025	108.81
62.135	15	146.75	87	12.7	30.6	143	10.5	24.4	1.15	80.738	155.41	116.69
62.835	15	147.15	87	12.85	30.75	143.5	10.5	24.5	1.15	86.4565	156.395	117.54
60.12	14.5	145.25	86.5	12	29.75	141.5	10	24	1.05	59.6455	151.1	114.55
59.65	14.5	144.75	86.5	11.8	29.6	141	9.5	23.9	1.05	53.9665	149.93	113.67
58.14	13.5	143.7	85.5	11.4	29.05	139.5	9.5	23.5	1	41.0685	146.585	111.54
63.425	15	147.5	87	13	31	143.5	10.5	24.55	1.15	90.0625	156.86	117.95
57.46	13.5	143.25	85.5	11.2	28.95	139	9	23.45	1	35.9075	145.35	110.85
61.265	14.5	146.15	87	12.4	30.25	142.5	10.5	24.25	1.05	71.968	153.29	115.69
55.73	13	141.7	85.5	10.6	28.15	137.5	9	23.1	0.9	16.817	141.18	108.36
63.285	15	147.45	87	12.95	31	143.5	10.5	24.55	1.15	89.559	156.795	117.9
62.315	15	146.75	87	12.7	30.65	143	10.5	24.4	1.15	81.2475	155.485	116.72
60.09	14.5	145.2	86.5	12	29.75	141.5	10	24	1.05	59.139	150.985	114.52
56.035	13	142.2	85.5	10.7	28.3	137.5	9	23.2	0.9	20.9545	142.1	108.83
63.095	15	147.4	87	12.95	30.95	143.5	10.5	24.5	1.15	88.5435	156.66	117.7
61.785	15	146.45	87	12.6	30.45	142.5	10.5	24.3	1.15	77.6595	154.785	116.27
60.04	14.5	145.15	86.5	11.95	29.75	141	10	23.95	1.05	58.102	150.82	114.44
56.22	13	142.4	85.5	10.75	28.5	138	9	23.25	0.95	24.048	142.91	109.37
61.22	14.5	146.05	87	12.35	30.2	142.5	10.5	24.25	1.05	71.4585	153.055	115.6
56.67	13	142.6	85.5	10.9	28.6	138.5	9	23.3	0.95	27.6345	143.465	109.89
56.16	13	142.35	85.5	10.75	28.45	138	9	23.2	0.95	23.0225	142.555	109.11
56.17	13	142.35	85.5	10.75	28.45	138	9	23.2	0.95	23.5345	142.78	109.33
59.155	13.5	144.4	86	11.6	29.4	140.5	9.5	23.7	1.05	49.364	148.795	112.75
60.395	14.5	145.4	86.5	12.05	29.9	141.5	10	24	1.05	62.227	151.74	114.72
60.325	14.5	145.3	86.5	12.05	29.85	141.5	10	24	1.05	61.692	151.48	114.71
56.89	13.5	142.9	85.5	11.05	28.8	139	9	23.4	0.95	31.733	144.06	110.37
58.215	13.5	143.7	85.5	11.4	29.05	139.5	9.5	23.5	1	41.6025	146.695	111.59
55.765	13	141.75	85.5	10.6	28.2	137.5	9	23.1	0.9	16.82	141.245	108.5
56.68	13	142.65	85.5	10.9	28.6	138.5	9	23.35	0.95	28.139	143.57	109.94
56.79	13	142.75	85.5	10.95	28.65	138.5	9	23.35	0.95	29.6745	143.67	110.19
57.975	13.5	143.55	85.5	11.35	29.05	139.5	9	23.5	1	40.047	146.42	111.31
60.44	14.5	145.45	86.5	12.1	29.9	141.5	10	24.05	1.05	62.748	151.805	114.73
60.595	14.5	145.6	86.5	12.1	29.95	141.5	10	24.1	1.05	63.762	151.925	114.81
61.5	15	146.3	87	12.5	30.35	142.5	10.5	24.25	1.1	74.5425	154.15	116.11
60.065	14.5	145.15	86.5	11.95	29.75	141	10	24	1.05	58.6155	150.85	114.47
58.515	13.5	143.9	85.5	11.5	29.2	140	9.5	23.6	1	44.1945	147.08	111.97
61.555	15	146.3	87	12.55	30.35	142.5	10.5	24.25	1.15	75.0805	154.275	116.12
62.765	15	147.1	87	12.8	30.75	143.5	10.5	24.5	1.15	85.951	156.22	117.49
57.89	13.5	143.4	85.5	11.3	29	139	9	23.5	1	38.491	146.115	111.04
61.625	15	146.4	87	12.55	30.4	142.5	10.5	24.25	1.15	76.108	154.5	116.15
56.88	13.5	142.8	85.5	11	28.75	139	9	23.35	0.95	31.198	144.04	110.34
60.62	14.5	145.7	86.5	12.15	29.95	141.5	10.5	24.1	1.05	64.808	152.22	115.12
58.295	13.5	143.8	85.5	11.45	29.15	139.5	9.5	23.6	1	42.6325	146.87	111.64
59.795	14.5	144.95	86.5	11.85	29.65	141	9.5	23.9	1.05	55.5455	150.29	114.08
56.86	13	142.75	85.5	11	28.7	138.5	9	23.35	0.95	30.181	143.705	110.32
60.67	14.5	145.7	86.5	12.2	30	141.5	10.5	24.1	1.05	65.8345	152.36	115.2
56.88	13	142.75	85.5	11	28.75	138.5	9	23.35	0.95	30.685	143.865	110.34
58.255	13.5	143.75	85.5	11.4	29.15	139.5	9.5	23.6	1	42.123	146.82	111.63
55.895	13	142.05	85.5	10.7	28.3	137.5	9	23.15	0.9	18.8645	141.775	108.7
62.345	15	146.8	87	12.7	30.7	143	10.5	24.4	1.15	81.7505	155.51	116.8
61.05	14.5	146.05	87	12.35	30.15	142	10.5	24.15	1.05	69.9305	152.855	115.47
55.7	13	141.65	85.5	10.5	28.1	137.5	9	23.05	0.9	16.806	140.705	108.21
57.09	13.5	143	85.5	11.05	28.85	139	9	23.4	0.95	32.8005	144.36	110.57
56.55	13	142.55	85.5	10.9	28.6	138	9	23.25	0.95	26.612	143.31	109.69
59.685	14.5	144.75	86.5	11.85	29.65	141	9.5	23.9	1.05	54.502	150.12	113.68
55.685	13	141.65	85.5	10.5	28.05	137.5	9	23.05	0.9	16.802	140.58	108.15
60.94	14.5	145.85	87	12.3	30.1	142	10.5	24.15	1.05	68.415	152.705	115.33
59.18	13.5	144.4	86	11.6	29.4	140.5	9.5	23.7	1.05	49.879	148.925	112.81
61.39	15	146.25	87	12.45	30.3	142.5	10.5	24.25	1.1	73.5085	153.745	115.98
61.45	15	146.25	87	12.45	30.3	142.5	10.5	24.25	1.1	74.026	153.96	116.01
61.32	15	146.2	87	12.45	30.3	142.5	10.5	24.25	1.1	72.998	153.63	115.86
62.685	15	147.05	87	12.8	30.75	143.5	10.5	24.45	1.15	85.4355	156.145	117.41
55.94	13	142.1	85.5	10.7	28.3	137.5	9	23.2	0.9	19.395	141.83	108.72
57.96	13.5	143.5	85.5	11.35	29.05	139	9	23.5	1	39.5235	146.21	111.28
59.64	14	144.65	86.5	11.75	29.6	141	9.5	23.85	1.05	53.454	149.465	113.53
63.06	15	147.35	87	12.95	30.95	143.5	10.5	24.5	1.15	88.0335	156.555	117.64
60.605	14.5	145.6	86.5	12.1	29.95	141.5	10	24.1	1.05	64.2915	152.095	114.84
62.52	15	146.95	87	12.8	30.75	143.5	10.5	24.4	1.15	83.874	155.795	117.26
59.58	14	144.6	86.5	11.75	29.55	141	9.5	23.85	1.05	52.9325	149.375	113.49
61.765	15	146.45	87	12.6	30.45	142.5	10.5	24.3	1.15	77.1575	154.655	116.27
57.74	13.5	143.35	85.5	11.25	29	139	9	23.5	1	37.9875	145.8	111.04
56.06	13	142.2	85.5	10.75	28.35	137.5	9	23.2	0.9	21.4665	142.3	108.85
57.16	13.5	143	85.5	11.05	28.85	139	9	23.4	0.95	33.3185	144.595	110.58
60.255	14.5	145.25	86.5	12	29.8	141.5	10	24	1.05	60.6715	151.305	114.68
62.09	15	146.6	87	12.7	30.5	142.5	10.5	24.35	1.15	79.7055	155.185	116.6
56.495	13	142.55	85.5	10.85	28.55	138	9	23.25	0.95	26.083	143.16	109.52
55.975	13	142.1	85.5	10.7	28.3	137.5	9	23.2	0.9	19.913	141.905	108.78
61.015	14.5	146	87	12.35	30.15	142	10.5	24.15	1.05	69.4265	152.835	115.47
58.02	13.5	143.65	85.5	11.4	29.05	139.5	9	23.5	1	40.5585	146.51	111.39
57.545	13.5	143.25	85.5	11.25	28.95	139	9	23.5	1	36.9615	145.645	110.93
57.635	13.5	143.25	85.5	11.25	28.95	139	9	23.5	1	37.4725	145.745	110.96
56.96	13.5	142.95	85.5	11.05	28.8	139	9	23.4	0.95	32.296	144.115	110.55
55.72	13	141.65	85.5	10.6	28.1	137.5	9	23.1	0.9	16.813	140.91	108.25
63.13	15	147.45	87	12.95	31	143.5	10.5	24.55	1.15	89.0565	156.73	117.72
61.585	15	146.35	87	12.55	30.4	142.5	10.5	24.25	1.15	75.5945	154.36	116.13
57.54	13.5	143.25	85.5	11.25	28.95	139	9	23.45	1	36.436	145.505	110.85
60.895	14.5	145.85	87	12.3	30.1	142	10.5	24.1	1.05	67.8795	152.69	115.29
62.895	15	147.3	87	12.85	30.8	143.5	10.5	24.5	1.15	86.9715	156.505	117.59
62.42	15	146.8	87	12.7	30.7	143.5	10.5	24.4	1.15	82.289	155.605	116.94
60.565	14.5	145.5	86.5	12.1	29.95	141.5	10	24.1	1.05	63.2555	151.825	114.74
58.935	13.5	144.05	86	11.5	29.25	140	9.5	23.65	1	46.296	147.735	112.22
59.085	13.5	144.3	86	11.6	29.35	140	9.5	23.65	1.05	48.3355	148.415	112.7
62.1	15	146.7	87	12.7	30.6	142.5	10.5	24.35	1.15	80.2245	155.29	116.61
56.78	13	142.75	85.5	10.9	28.65	138.5	9	23.35	0.95	29.1585	143.64	110.12
56.15	13	142.35	85.5	10.75	28.45	138	9	23.2	0.95	22.4895	142.41	109.03
55.865	13	141.85	85.5	10.65	28.25	137.5	9	23.1	0.9	17.832	141.43	108.61
63.045	15	147.3	87	12.85	30.85	143.5	10.5	24.5	1.15	87.521	156.54	117.6
62.615	15	147	87	12.8	30.75	143.5	10.5	24.45	1.15	84.9195	155.95	117.35
58.475	13.5	143.9	85.5	11.5	29.2	140	9.5	23.6	1	43.662	147	111.81
58.345	13.5	143.85	85.5	11.45	29.15	139.5	9.5	23.6	1	43.141	146.94	111.76
55.875	13	141.85	85.5	10.65	28.25	137.5	9	23.15	0.9	18.3405	141.67	108.66
58.9	13.5	144.05	86	11.5	29.25	140	9.5	23.65	1	45.778	147.69	112.12
62.56	15	146.95	87	12.8	30.75	143.5	10.5	24.4	1.15	84.403	155.865	117.3
59.305	13.5	144.55	86	11.7	29.45	140.5	9.5	23.8	1.05	51.3915	149.125	113.06
59.935	14.5	145.05	86.5	11.95	29.7	141	10	23.95	1.05	57.0795	150.695	114.2
56.455	13	142.45	85.5	10.8	28.55	138	9	23.25	0.95	25.074	142.985	109.44
55.54	13	141.55	85.5	10.5	28.05	137.5	9	23.05	0.9	16.8	140.57	108.03
57.295	13.5	143.1	85.5	11.2	28.9	139	9	23.4	1	34.8805	144.92	110.75
59.03	13.5	144.2	86	11.6	29.3	140	9.5	23.65	1.05	47.309	148.085	112.7
59.445	13.5	144.55	86	11.7	29.55	141	9.5	23.8	1.05	51.9085	149.26	113.2
56.755	13	142.75	85.5	10.9	28.6	138.5	9	23.35	0.95	28.646	143.59	110.06
60.3	14.5	145.3	86.5	12.05	29.85	141.5	10	24	1.05	61.185	151.44	114.69
61.96	15	146.55	87	12.65	30.45	142.5	10.5	24.3	1.15	78.681	154.98	116.39
62.42	15	146.85	87	12.75	30.7	143.5	10.5	24.4	1.15	82.8355	155.645	116.98
59.985	14.5	145.1	86.5	11.95	29.7	141	10	23.95	1.05	57.59	150.775	114.36
59.05	13.5	144.2	86	11.6	29.35	140	9.5	23.65	1.05	47.8155	148.115	112.7
59.115	13.5	144.4	86	11.6	29.35	140	9.5	23.7	1.05	48.86	148.445	112.72
58.865	13.5	144	86	11.5	29.25	140	9.5	23.6	1	45.214	147.215	112.11
57.185	13.5	143.05	85.5	11.1	28.9	139	9	23.4	0.95	33.832	144.68	110.6
58.615	13.5	143.95	85.5	11.5	29.25	140	9.5	23.6	1	44.7035	147.115	112
62.46	15	146.9	87	12.75	30.7	143.5	10.5	24.4	1.15	83.3465	155.7	117.2
61.855	15	146.45	87	12.65	30.45	142.5	10.5	24.3	1.15	78.164	154.83	116.28
56.38	13	142.4	85.5	10.75	28.5	138	9	23.25	0.95	24.5515	142.97	109.39
55.86	13	141.85	85.5	10.65	28.25	137.5	9	23.1	0.9	17.326	141.34	108.55
57.25	13.5	143.1	85.5	11.2	28.9	139	9	23.4	1	34.366	144.86	110.7
59.845	14.5	145	86.5	11.9	29.65	141	10	23.9	1.05	56.048	150.315	114.11
61.645	15	146.45	87	12.6	30.4	142.5	10.5	24.3	1.15	76.611	154.555	116.18
59.255	13.5	144.5	86	11.65	29.45	140.5	9.5	23.8	1.05	50.8905	149.045	112.95
59.895	14.5	145.05	86.5	11.9	29.65	141	10	23.9	1.05	56.571	150.565	114.18
61.095	14.5	146.05	87	12.35	30.15	142.5	10.5	24.25	1.05	70.4515	152.975	115.47
60.855	14.5	145.8	87	12.25	30.1	142	10.5	24.1	1.05	67.3685	152.635	115.24
59.495	14	144.6	86	11.7	29.55	141	9.5	23.85	1.05	52.421	149.295	113.39
55.81	13	141.8	85.5	10.6	28.2	137.5	9	23.1	0.9	17.024	141.26	108.54
60.78	14.5	145.75	87	12.25	30.05	141.5	10.5	24.1	1.05	66.868	152.535	115.23
61.275	15	146.15	87	12.4	30.25	142.5	10.5	24.25	1.05	72.4775	153.45	115.71
56.125	13	142.25	85.5	10.75	28.4	137.5	9	23.2	0.95	21.978	142.37	109.01
59.71	14.5	144.9	86.5	11.85	29.65	141	9.5	23.9	1.05	55.0305	150.205	113.71
60.73	14.5	145.75	86.5	12.2	30.05	141.5	10.5	24.1	1.05	66.3535	152.365	115.22
60.64	14.5	145.7	86.5	12.15	30	141.5	10.5	24.1	1.05	65.329	152.28	115.18
56.57	13	142.55	85.5	10.9	28.6	138	9	23.3	0.95	27.123	143.41	109.8
61.15	14.5	146.05	87	12.35	30.2	142.5	10.5	24.25	1.05	70.954	153.04	115.55

## Sheet: SHP_GHB
input1	input2	input3	input4	input5	input6	input7	input8	input9	input10	input11	input12	target
48.44	16.5	156.1	82	10.1	29.3	76	6.5	30.65	1.3	30.0905	125.69	77.07
55.635	20	159.75	84	12.6	31.85	83.5	8.5	35.7	1.4	37.2945	137.685	80.35
52.76	18.5	158	83	11.6	30.8	80.5	7.5	33.6	1.4	34.626	132.585	79.08
52.275	18.5	157.65	83	11.35	30.6	79.5	7	33.15	1.35	34.0605	131.795	78.68
46.395	16.5	155.1	82	9.6	28.55	75	6.5	29.6	1.3	28.844	123.245	76.27
53.05	18.5	158	83	11.65	30.9	80.5	7.5	33.65	1.4	34.7115	132.92	79.2
51.8	18.5	157.45	83	11.15	30.45	79	7	32.7	1.35	33.576	130.885	78.51
48.12	16.5	156.05	82	10.05	29.25	76	6.5	30.65	1.3	30.0175	125.46	77.02
52.675	18.5	157.9	83	11.55	30.7	80.5	7.5	33.45	1.35	34.423	132.395	79.07
53.26	18.5	158.05	83	11.8	30.95	80.5	7.5	33.8	1.4	34.9245	133.04	79.22
46.585	16.5	155.25	82	9.65	28.6	75	6.5	29.7	1.3	28.9535	123.89	76.31
58.09	21	161	84.5	13.45	32.8	85.5	9.5	37.6	1.45	40.684	141.255	81.6
55.575	20	159.75	84	12.6	31.8	83	8.5	35.65	1.4	37.138	137.61	80.34
49.255	17	156.65	82	10.4	29.65	77	7	31.3	1.3	30.8865	127.6	77.54
49.385	17.5	156.7	82	10.45	29.75	77	7	31.4	1.35	32.186	128	77.66
48.1	16.5	155.95	82	10	29.25	75.5	6.5	30.6	1.3	29.984	125.385	76.97
52.75	18.5	157.9	83	11.55	30.75	80.5	7.5	33.5	1.4	34.5025	132.455	79.07
50.115	18	157.05	82	10.7	30	78	7	31.85	1.35	32.6445	129.185	77.85
58	21	160.95	84.5	13.3	32.7	85.5	9	37.35	1.45	40.3885	140.84	81.48
48.09	16.5	155.95	82	10	29.25	75.5	6.5	30.6	1.3	29.948	125.26	76.92
46.65	16.5	155.3	82	9.7	28.7	75.5	6.5	29.8	1.3	29.071	123.995	76.34
55.52	20	159.7	84	12.6	31.8	83	8.5	35.55	1.4	37.055	137.54	80.33
53.31	18.5	158.1	83	11.8	30.95	80.5	7.5	33.85	1.4	34.9845	133.24	79.24
47.405	16.5	155.6	82	9.8	28.95	75.5	6.5	30.05	1.3	29.383	124.565	76.6
54.815	20	159.25	83.5	12.3	31.4	82	8.5	34.85	1.4	36.2345	136.205	79.96
55.2	20	159.55	84	12.55	31.75	83	8.5	35.3	1.4	36.7525	137.26	80.3
50.605	18	157.3	82.5	11.05	30.3	79	7	32.35	1.35	33.173	129.855	78.3
48.63	17	156.25	82	10.25	29.5	76	6.5	30.9	1.3	30.351	126.355	77.33
47.935	16.5	155.75	82	9.95	29.1	75.5	6.5	30.3	1.3	29.652	124.92	76.67
50.5	18	157.25	82.5	11.05	30.2	78.5	7	32.25	1.35	33.0675	129.85	78.27
50.6	18	157.3	82.5	11.05	30.25	78.5	7	32.25	1.35	33.087	129.85	78.3
49.75	18	156.8	82	10.55	29.8	77.5	7	31.55	1.35	32.355	128.275	77.75
56.46	21	160.3	84.5	12.95	32.2	84	9	36.2	1.45	39.042	138.8	80.88
49.14	17	156.5	82	10.4	29.65	77	6.5	31.25	1.3	30.812	127.275	77.53
53.7	19.5	158.5	83.5	11.9	31.05	81.5	8	34.35	1.4	35.549	133.945	79.46
58.605	21	161.35	84.5	13.45	32.85	85.5	9.5	37.75	1.45	40.814	141.395	81.63
58	21	160.95	84.5	13.4	32.7	85.5	9.5	37.55	1.45	40.623	141.14	81.48
47.99	16.5	155.75	82	9.95	29.2	75.5	6.5	30.5	1.3	29.8415	124.985	76.76
53.48	19	158.2	83	11.85	30.95	81	7.5	33.95	1.4	35.083	133.29	79.28
48.52	16.5	156.2	82	10.15	29.45	76	6.5	30.9	1.3	30.31	126.21	77.12
56.575	21	160.35	84.5	12.95	32.3	84	9	36.25	1.45	39.123	139.1	80.9
56.8	21	160.45	84.5	13	32.3	84.5	9	36.35	1.45	39.252	139.53	80.98
49.265	17.5	156.7	82	10.4	29.75	77	7	31.4	1.35	32.1715	127.83	77.65
55.22	20	159.65	84	12.6	31.75	83	8.5	35.4	1.4	36.8505	137.43	80.3
48.75	17	156.35	82	10.25	29.55	76	6.5	31.1	1.3	30.558	126.465	77.43
51.965	18.5	157.55	83	11.2	30.55	79.5	7	32.95	1.35	33.8605	131.445	78.54
54.23	19.5	158.65	83.5	12	31.1	82	8.5	34.35	1.4	35.6455	134.44	79.6
48.18	16.5	156.05	82	10.1	29.25	76	6.5	30.65	1.3	30.0775	125.57	77.03
54.72	19.5	159	83.5	12.3	31.35	82	8.5	34.75	1.4	36.099	135.705	79.92
53.575	19	158.2	83	11.9	31	81	7.5	34.3	1.4	35.47	133.625	79.43
55.735	20	159.8	84	12.65	31.85	83.5	8.5	35.8	1.4	37.389	137.795	80.35
58.69	21	161.4	84.5	13.45	32.9	85.5	9.5	38.3	1.45	41.415	142.125	81.69
54.23	19.5	158.7	83.5	12.05	31.15	82	8.5	34.45	1.4	35.7255	134.685	79.62
53.54	19	158.2	83	11.85	31	81	7.5	34.05	1.4	35.218	133.31	79.33
50.95	18	157.4	82.5	11.1	30.3	79	7	32.45	1.35	33.2885	130.45	78.39
53.54	19	158.2	83	11.85	31	81	7.5	34.2	1.4	35.3555	133.455	79.34
58.68	21	161.4	84.5	13.45	32.9	85.5	9.5	37.75	1.45	40.818	142.12	81.67
56.3	20.5	160.15	84.5	12.9	32.2	83.5	8.5	36.05	1.45	38.864	138.6	80.82
53.63	19.5	158.35	83	11.9	31.05	81	8	34.3	1.4	35.5195	133.865	79.45
55.14	20	159.4	84	12.45	31.6	83	8.5	35.15	1.4	36.5955	136.85	80.21
57.865	21	160.85	84.5	13.25	32.65	85	9	37.15	1.45	40.1555	140.515	81.43
54	19.5	158.55	83.5	11.95	31.1	81.5	8.5	34.35	1.4	35.614	134.085	79.59
52.88	18.5	158	83	11.65	30.9	80.5	7.5	33.6	1.4	34.6785	132.815	79.15
49.26	17	156.7	82	10.4	29.7	77	7	31.4	1.3	30.9975	127.68	77.58
57.795	21	160.85	84.5	13.2	32.6	85	9	37.05	1.45	40.0615	140.465	81.4
46.395	16.5	155.05	82	9.55	28.5	75	6.5	29.55	1.3	28.792	123.155	76.11
52.225	18.5	157.65	83	11.3	30.6	79.5	7	33.05	1.35	33.9665	131.645	78.65
55.79	20	159.8	84	12.7	31.9	83.5	8.5	35.8	1.45	38.5185	137.9	80.4
55.855	20	159.85	84	12.75	31.9	83.5	8.5	35.85	1.45	38.6075	138.14	80.41
50.175	18	157.15	82	10.8	30.1	78.5	7	32	1.35	32.8075	129.4	77.99
54.11	19.5	158.6	83.5	12	31.1	82	8.5	34.35	1.4	35.64	134.19	79.59
56.355	20.5	160.2	84.5	12.9	32.2	84	8.5	36.15	1.45	38.9845	138.65	80.87
48.45	16.5	156.15	82	10.15	29.35	76	6.5	30.75	1.3	30.1725	126.15	77.1
49.2	17	156.65	82	10.4	29.65	77	6.5	31.3	1.3	30.871	127.44	77.53
47.3	16.5	155.5	82	9.8	28.9	75.5	6.5	30.05	1.3	29.3485	124.285	76.46
56.8	21	160.45	84.5	13	32.35	84.5	9	36.4	1.45	39.3315	139.715	81.06
56.02	20.5	160.05	84	12.8	32	83.5	8.5	35.95	1.45	38.7185	138.385	80.63
49.15	17	156.5	82	10.4	29.65	77	6.5	31.25	1.3	30.846	127.36	77.53
54.755	20	159.15	83.5	12.3	31.4	82	8.5	34.8	1.4	36.171	136.09	79.96
57.605	21	160.65	84.5	13.15	32.45	84.5	9	36.85	1.45	39.834	140.12	81.33
46.105	16.5	155	82	9.5	28.2	75	6.5	28.35	1.25	26.584	122.75	76.03
49.755	18	156.9	82	10.6	29.9	77.5	7	31.65	1.35	32.425	128.37	77.79
54.695	19.5	159	83.5	12.3	31.35	82	8.5	34.75	1.4	36.093	135.645	79.89
53.105	18.5	158	83	11.75	30.9	80.5	7.5	33.65	1.4	34.7455	132.95	79.2
52.86	18.5	158	83	11.65	30.85	80.5	7.5	33.6	1.4	34.6525	132.66	79.08
46.43	16.5	155.15	82	9.65	28.6	75	6.5	29.65	1.3	28.892	123.32	76.3
55.135	20	159.4	84	12.4	31.55	83	8.5	35.1	1.4	36.489	136.79	80.16
48.58	16.5	156.25	82	10.15	29.5	76	6.5	30.9	1.3	30.345	126.31	77.32
57.365	21	160.65	84.5	13.05	32.45	84.5	9	36.85	1.45	39.798	139.92	81.26
57.52	21	160.65	84.5	13.05	32.45	84.5	9	36.85	1.45	39.8085	139.965	81.32
53.86	19.5	158.55	83.5	11.95	31.1	81.5	8	34.35	1.4	35.573	134.07	79.56
57	21	160.5	84.5	13	32.35	84.5	9	36.5	1.45	39.4685	139.785	81.13
47.505	16.5	155.65	82	9.8	28.95	75.5	6.5	30.15	1.3	29.473	124.81	76.61
52.065	18.5	157.55	83	11.25	30.6	79.5	7	32.95	1.35	33.871	131.47	78.56
57.26	21	160.5	84.5	13	32.4	84.5	9	36.6	1.45	39.5455	139.86	81.25
46.185	16.5	155.05	82	9.55	28.5	75	6.5	29.5	1.3	28.765	123.035	76.1
58.1	21	161.1	84.5	13.45	32.8	85.5	9.5	37.65	1.45	40.705	141.27	81.61
58.15	21	161.3	84.5	13.45	32.8	85.5	9.5	37.7	1.45	40.769	141.325	81.63
56.68	21	160.4	84.5	12.95	32.3	84.5	9	36.3	1.45	39.2235	139.475	80.95
51.22	18.5	157.45	83	11.15	30.45	79	7	32.55	1.35	33.4105	130.845	78.5
49.5	17.5	156.75	82	10.55	29.75	77	7	31.55	1.35	32.304	128.095	77.66
46.43	16.5	155.25	82	9.65	28.6	75	6.5	29.7	1.3	28.9495	123.535	76.3
47.57	16.5	155.65	82	9.85	29	75.5	6.5	30.25	1.3	29.58	124.835	76.63
50.485	18	157.25	82.5	10.9	30.2	78.5	7	32.15	1.35	32.983	129.775	78.24
56.185	20.5	160.05	84	12.85	32.05	83.5	8.5	36	1.45	38.756	138.45	80.74
46.99	16.5	155.45	82	9.75	28.85	75.5	6.5	30.05	1.3	29.3195	124.12	76.4
57.92	21	160.9	84.5	13.25	32.65	85	9	37.35	1.45	40.3515	140.705	81.47
48.64	17	156.3	82	10.25	29.5	76	6.5	31.05	1.3	30.492	126.39	77.36
58.695	21	161.45	84.5	13.5	33	85.5	10	38.3	1.45	41.415	142.14	81.8
56.295	20.5	160.15	84.5	12.85	32.1	83.5	8.5	36.05	1.45	38.843	138.495	80.77
50.225	18	157.15	82	10.85	30.15	78.5	7	32.1	1.35	32.9215	129.585	78.05
46.7	16.5	155.35	82	9.7	28.8	75.5	6.5	30	1.3	29.305	124.04	76.4
52.355	18.5	157.7	83	11.4	30.6	80	7.5	33.15	1.35	34.0945	131.995	78.8
54.36	19.5	158.9	83.5	12.2	31.3	82	8.5	34.7	1.4	36.0125	135.06	79.7
55.075	20	159.4	84	12.4	31.55	83	8.5	35	1.4	36.3855	136.47	80.11
57.77	21	160.85	84.5	13.2	32.55	85	9	36.9	1.45	39.9085	140.335	81.36
50.045	18	157	82	10.7	30	77.5	7	31.85	1.35	32.636	129.14	77.83
51.8	18.5	157.5	83	11.2	30.45	79.5	7	32.8	1.35	33.708	131.235	78.53
52.46	18.5	157.75	83	11.4	30.7	80	7.5	33.35	1.35	34.3135	132.185	78.92
48.02	16.5	155.9	82	9.95	29.2	75.5	6.5	30.5	1.3	29.853	125.085	76.89
48.965	17	156.5	82	10.3	29.55	76	6.5	31.15	1.3	30.72	127.14	77.48
52.62	18.5	157.9	83	11.45	30.7	80	7.5	33.45	1.35	34.387	132.365	79.07
55.91	20	159.95	84	12.8	31.9	83.5	8.5	35.9	1.45	38.6525	138.195	80.44
54.54	19.5	158.95	83.5	12.3	31.3	82	8.5	34.75	1.4	36.081	135.34	79.77
51.86	18.5	157.55	83	11.2	30.5	79.5	7	32.9	1.35	33.784	131.355	78.54
49.65	18	156.75	82	10.55	29.8	77	7	31.55	1.35	32.3055	128.23	77.72
48.86	17	156.45	82	10.3	29.55	76	6.5	31.15	1.3	30.6985	126.91	77.47
49.825	18	156.9	82	10.65	29.9	77.5	7	31.7	1.35	32.4715	128.58	77.81
48.855	17	156.45	82	10.3	29.55	76	6.5	31.1	1.3	30.5875	126.795	77.47
55.965	20.5	159.95	84	12.8	32	83.5	8.5	35.95	1.45	38.705	138.22	80.63
54.87	20	159.25	83.5	12.35	31.45	83	8.5	34.95	1.4	36.3205	136.33	80.04
54.94	20	159.3	83.5	12.35	31.45	83	8.5	34.95	1.4	36.349	136.34	80.05
57.715	21	160.7	84.5	13.15	32.5	85	9	36.9	1.45	39.8785	140.255	81.35
49.88	18	156.95	82	10.65	29.95	77.5	7	31.75	1.35	32.5575	128.725	77.83
54.29	19.5	158.75	83.5	12.15	31.2	82	8.5	34.45	1.4	35.7565	134.695	79.63
54.725	19.5	159.05	83.5	12.3	31.35	82	8.5	34.8	1.4	36.1515	135.77	79.93
52.335	18.5	157.7	83	11.35	30.6	80	7.5	33.15	1.35	34.0785	131.805	78.76
54.36	19.5	158.9	83.5	12.15	31.25	82	8.5	34.55	1.4	35.871	134.985	79.68
55.14	20	159.45	84	12.45	31.65	83	8.5	35.15	1.4	36.6015	137.01	80.24
50.33	18	157.15	82	10.9	30.15	78.5	7	32.1	1.35	32.9495	129.63	78.06
52.615	18.5	157.8	83	11.4	30.7	80	7.5	33.4	1.35	34.376	132.33	79.06
58.04	21	161	84.5	13.45	32.7	85.5	9.5	37.55	1.45	40.6235	141.18	81.5
51.17	18	157.45	83	11.15	30.4	79	7	32.55	1.35	33.391	130.7	78.45
50.12	18	157.1	82	10.7	30.05	78	7	31.95	1.35	32.757	129.31	77.96
46.17	16.5	155	82	9.5	28.5	75	6.5	28.35	1.3	27.6415	123.005	76.04
53.58	19.5	158.25	83	11.9	31.05	81	8	34.3	1.4	35.482	133.715	79.43
51.055	18	157.45	82.5	11.1	30.3	79	7	32.5	1.35	33.36	130.57	78.4
50.715	18	157.35	82.5	11.05	30.3	79	7	32.35	1.35	33.1815	130.085	78.37
47.785	16.5	155.7	82	9.9	29.05	75.5	6.5	30.3	1.3	29.64	124.88	76.66
55.15	20	159.55	84	12.5	31.7	83	8.5	35.2	1.4	36.6785	137.09	80.27

## Sheet: SHP_SPD
input1	input2	input3	input4	input5	input6	input7	input8	input9	input10	input11	input12	target
52.2	16.5	131.4	92	8.05	22.5	95	9.5	23.9	1.25	23.2055	134.97	81.1
63.375	19.5	137.2	94.5	10.95	26.85	102.5	12.5	27.25	1.4	28.3995	146.085	94.1
54.56	17	132.25	93	8.75	23.2	96	10	24.45	1.25	24.027	137.04	83.6
58.68	18	134.35	93.5	9.6	24.75	98.5	11.5	25.6	1.35	26.0625	140.95	89.3
59.695	18.5	134.9	94	10.15	25.3	99.5	12	25.85	1.35	26.4445	141.84	89.9
63.025	19.5	137	94.5	10.95	26.75	102.5	12.5	27.2	1.4	28.3035	145.81	93.8
58.24	18	134.1	93.5	9.55	24.6	98.5	11	25.4	1.35	25.871	140.47	88.9
51.905	16.5	131.4	92	8.05	22.45	95	9.5	23.85	1.25	23.173	134.63	81
54.41	17	132.15	93	8.7	23.1	96	10	24.45	1.25	23.9945	136.96	83.5
59.095	18	134.65	93.5	9.6	25	99	11.5	25.7	1.35	26.179	141.53	89.6
51.105	16.5	131.1	92	8.05	22.25	94.5	9.5	23.7	1.25	23.0125	134.16	80.8
52.965	16.5	131.65	92	8.15	22.8	95.5	10	24.25	1.25	23.6235	135.485	82
63.22	19.5	137.15	94.5	10.95	26.8	102.5	12.5	27.2	1.4	28.3995	145.995	94.1
61.79	19.5	136.1	94.5	10.9	26.3	101.5	12.5	26.8	1.4	27.703	144.225	92.7
52.525	16.5	131.5	92	8.1	22.6	95	9.5	24	1.25	23.342	135.225	81.4
63.97	19.5	137.45	94.5	11	27	102.5	12.5	27.5	1.4	29.1565	151.47	95
54.475	17	132.25	93	8.7	23.2	96	10	24.45	1.25	24.01	137.035	83.5
60.365	19	135.15	94	10.25	25.45	100	12	26	1.35	26.5725	142.355	90.4
50.68	16.5	130.6	92	8	22.1	94.5	9.5	23.5	1.25	22.53	133.645	80
63.875	19.5	137.45	94.5	11	27	102.5	12.5	27.5	1.4	28.8935	151.4	94.9
51.39	16.5	131.15	92	8.05	22.3	94.5	9.5	23.75	1.25	23.06	134.32	80.8
63.115	19.5	137.1	94.5	10.95	26.75	102.5	12.5	27.2	1.4	28.3965	145.865	93.9
59.16	18.5	134.7	93.5	10.1	25.05	99	11.5	25.7	1.35	26.2415	141.61	89.6
60.555	19	135.3	94	10.25	25.6	100	12	26.3	1.35	26.9245	142.745	90.8
62.66	19.5	136.7	94.5	10.95	26.55	102	12.5	27.05	1.4	28.1065	145.415	93.7
61.545	19.5	135.95	94.5	10.35	26.2	101	12.5	26.7	1.4	27.583	143.99	92.2
55.12	17	132.65	93	8.8	23.4	96.5	10.5	24.65	1.3	24.314	137.83	84.8
55.69	17	132.8	93	8.85	23.75	97	10.5	24.85	1.3	24.4645	138.56	85.4
51.695	16.5	131.25	92	8.05	22.35	94.5	9.5	23.75	1.25	23.1055	134.425	80.9
55.05	17	132.55	93	8.75	23.35	96.5	10	24.6	1.3	24.1745	137.615	84.3
55.07	17	132.55	93	8.75	23.35	96.5	10	24.6	1.3	24.1745	137.62	84.5
52.665	16.5	131.65	92	8.15	22.65	95	9.5	24.05	1.25	23.416	135.47	81.8
57.52	18	133.75	93.5	9.5	24.35	98	11	25.2	1.3	24.932	140.03	87.9
57.405	18	133.7	93.5	9.5	24.3	98	11	25.2	1.3	24.9185	139.89	87.9
53.975	16.5	131.85	92.5	8.15	23	95.5	10	24.3	1.25	23.729	135.98	82.8
59.775	18.5	135	94	10.15	25.35	99.5	12	25.95	1.35	26.5145	142.07	90.2
50.78	16.5	130.7	92	8	22.1	94.5	9.5	23.6	1.25	22.6235	133.7	80.2
51.755	16.5	131.3	92	8.05	22.4	95	9.5	23.8	1.25	23.11	134.44	81
60.705	19	135.4	94	10.25	25.7	100	12	26.45	1.4	27.134	143.03	91.2
52.375	16.5	131.5	92	8.1	22.5	95	9.5	23.9	1.25	23.2425	135.175	81.2
57.68	18	133.85	93.5	9.5	24.35	98	11	25.25	1.3	24.96	140.145	88
57.985	18	133.9	93.5	9.5	24.4	98	11	25.25	1.3	24.9905	140.195	88.3
62.13	19.5	136.35	94.5	10.9	26.35	101.5	12.5	26.8	1.4	27.753	144.5	93
61.625	19.5	136.05	94.5	10.35	26.2	101	12.5	26.75	1.4	27.6385	144.11	92.6
60.9	19	135.5	94	10.3	25.7	100.5	12	26.5	1.4	27.1995	143.225	91.5
62.16	19.5	136.4	94.5	10.9	26.35	101.5	12.5	26.85	1.4	27.8155	144.62	93.2
52.885	16.5	131.65	92	8.15	22.7	95.5	10	24.15	1.25	23.515	135.47	81.8
52.085	16.5	131.4	92	8.05	22.45	95	9.5	23.85	1.25	23.187	134.935	81.1
62.49	19.5	136.6	94.5	10.9	26.45	102	12.5	27	1.4	27.9875	145.055	93.6
56.095	17	132.9	93	9.35	23.85	97	10.5	24.9	1.3	24.519	138.79	85.9
58.035	18	134	93.5	9.5	24.45	98.5	11	25.3	1.3	25.029	140.3	88.8
60.085	19	135.05	94	10.2	25.4	99.5	12	25.95	1.35	26.5185	142.285	90.2
56.31	18	133	93	9.35	23.95	97	10.5	24.95	1.3	24.605	138.875	86.2
55.82	17	132.85	93	8.85	23.85	97	10.5	24.85	1.3	24.49	138.63	85.5
58.635	18	134.3	93.5	9.6	24.75	98.5	11.5	25.5	1.35	26.014	140.935	89.2
55.92	17	132.9	93	8.85	23.85	97	10.5	24.9	1.3	24.5145	138.73	85.8
59.835	18.5	135.05	94	10.15	25.35	99.5	12	25.95	1.35	26.5155	142.235	90.2
50.85	16.5	130.85	92	8	22.2	94.5	9.5	23.6	1.25	22.7075	133.85	80.5
53.66	16.5	131.85	92.5	8.15	22.95	95.5	10	24.3	1.25	23.688	135.93	82.5
55.425	17	132.8	93	8.8	23.6	97	10.5	24.7	1.3	24.357	138.33	85.3
57.125	18	133.5	93	9.45	24.15	98	10.5	25.15	1.3	24.7875	139.43	87.2
54.115	16.5	132.05	92.5	8.7	23	96	10	24.4	1.25	23.824	136.31	83
59.725	18.5	135	94	10.15	25.3	99.5	12	25.9	1.35	26.455	141.93	90
61.925	19.5	136.15	94.5	10.9	26.35	101.5	12.5	26.8	1.4	27.715	144.365	92.8
56.935	18	133.45	93	9.4	24.1	98	10.5	25.1	1.3	24.7125	139.37	87.2
59.615	18.5	134.85	94	10.15	25.25	99.5	12	25.8	1.35	26.38	141.76	89.8
62.425	19.5	136.5	94.5	10.9	26.45	101.5	12.5	26.85	1.4	27.832	144.8	93.3
61.455	19.5	135.8	94.5	10.35	26.05	101	12.5	26.65	1.4	27.399	143.875	92
61.47	19.5	135.9	94.5	10.35	26.15	101	12.5	26.65	1.4	27.4675	143.88	92
60.465	19	135.25	94	10.25	25.5	100	12	26.15	1.35	26.7355	142.58	90.6
54.21	16.5	132.05	92.5	8.7	23.05	96	10	24.4	1.25	23.8595	136.325	83.1
50.875	16.5	131	92	8.05	22.25	94.5	9.5	23.65	1.25	22.9605	133.915	80.7
52.275	16.5	131.45	92	8.05	22.5	95	9.5	23.9	1.25	23.236	135.14	81.1
61.695	19.5	136.05	94.5	10.85	26.25	101	12.5	26.8	1.4	27.6585	144.17	92.6
60.49	19	135.25	94	10.25	25.55	100	12	26.3	1.35	26.884	142.64	90.6
57.995	18	134	93.5	9.5	24.4	98.5	11	25.3	1.3	25.011	140.215	88.5
63.51	19.5	137.25	94.5	11	26.85	102.5	12.5	27.35	1.4	28.526	146.275	94.4
62.815	19.5	136.95	94.5	10.95	26.65	102.5	12.5	27.15	1.4	28.159	145.47	93.7
62.64	19.5	136.65	94.5	10.9	26.55	102	12.5	27	1.4	28.039	145.34	93.7
61.23	19.5	135.7	94.5	10.35	26	101	12	26.65	1.4	27.392	143.785	91.8
59.35	18.5	134.75	93.5	10.1	25.05	99.5	11.5	25.75	1.35	26.3315	141.615	89.6
57.2	18	133.65	93	9.45	24.15	98	10.5	25.15	1.3	24.832	139.66	87.6
62.465	19.5	136.55	94.5	10.9	26.45	101.5	12.5	26.95	1.4	27.895	144.915	93.6
59.06	18	134.65	93.5	9.6	24.95	99	11.5	25.7	1.35	26.177	141.47	89.6
54.6	17	132.35	93	8.75	23.25	96	10	24.5	1.25	24.045	137.185	83.7
50.93	16.5	131	92	8.05	22.25	94.5	9.5	23.65	1.25	23.005	133.925	80.7
55.35	17	132.75	93	8.8	23.6	96.5	10.5	24.7	1.3	24.3465	138.21	85.2
52.49	16.5	131.5	92	8.1	22.6	95	9.5	23.95	1.25	23.327	135.21	81.3
61.035	19.5	135.65	94.5	10.3	25.9	100.5	12	26.55	1.4	27.3045	143.405	91.8
61.08	19.5	135.65	94.5	10.3	25.95	101	12	26.55	1.4	27.3385	143.645	91.8
54.035	16.5	131.95	92.5	8.2	23	95.5	10	24.3	1.25	23.7325	136.2	82.8
57.19	18	133.5	93	9.45	24.15	98	10.5	25.15	1.3	24.811	139.545	87.4
60.645	19	135.35	94	10.25	25.65	100	12	26.4	1.35	26.9975	142.835	90.9
62.41	19.5	136.5	94.5	10.9	26.45	101.5	12.5	26.85	1.4	27.823	144.72	93.2
61.005	19	135.6	94.5	10.3	25.75	100.5	12	26.55	1.4	27.2385	143.305	91.7
59.555	18.5	134.85	93.5	10.15	25.25	99.5	11.5	25.8	1.35	26.3705	141.73	89.7
53.315	16.5	131.75	92	8.15	22.8	95.5	10	24.25	1.25	23.6495	135.525	82.3
53.365	16.5	131.8	92	8.15	22.85	95.5	10	24.25	1.25	23.6585	135.6	82.4
57.8	18	133.85	93.5	9.5	24.4	98	11	25.25	1.3	24.96	140.17	88.2
58.085	18	134.05	93.5	9.55	24.55	98.5	11	25.4	1.3	25.101	140.445	88.8
52.62	16.5	131.6	92	8.1	22.6	95	9.5	24	1.25	23.359	135.405	81.7
51	16.5	131	92	8.05	22.25	94.5	9.5	23.65	1.25	23.007	134.11	80.7
60.7	19	135.35	94	10.25	25.65	100	12	26.45	1.35	27.121	142.955	91.1
54.9	17	132.5	93	8.75	23.35	96.5	10	24.55	1.3	24.1725	137.455	84.3
63.735	19.5	137.3	94.5	11	26.9	102.5	12.5	27.35	1.4	28.577	146.3	94.5
61.305	19.5	135.75	94.5	10.35	26	101	12	26.65	1.4	27.393	143.875	91.8
50.63	16.5	130.6	92	8	22.05	94.5	9.5	23.5	1.25	22.449	133.59	80
60.755	19	135.4	94	10.3	25.7	100.5	12	26.45	1.4	27.14	143.125	91.4
60.285	19	135.15	94	10.2	25.45	99.5	12	26	1.35	26.5695	142.3	90.4
50.795	16.5	130.7	92	8	22.1	94.5	9.5	23.6	1.25	22.6625	133.79	80.3
58.045	18	134.05	93.5	9.55	24.5	98.5	11	25.35	1.3	25.0745	140.375	88.8
47.445	16.5	130.55	92	8	22	94.5	9.5	23.5	1.25	22.2375	133.555	66.6
58.86	18	134.4	93.5	9.6	24.85	99	11.5	25.6	1.35	26.0985	141.165	89.4
63.8	19.5	137.3	94.5	11	26.9	102.5	12.5	27.35	1.4	28.6485	146.315	94.5
55.295	17	132.75	93	8.8	23.55	96.5	10.5	24.7	1.3	24.318	138.15	85.2
56.74	18	133.3	93	9.4	24.05	98	10.5	25.1	1.3	24.711	139.15	87.1
54.315	17	132.1	93	8.7	23.1	96	10	24.45	1.25	23.9695	136.755	83.3
58.355	18	134.15	93.5	9.55	24.7	98.5	11.5	25.45	1.35	25.9425	140.62	89
58.905	18	134.45	93.5	9.6	24.9	99	11.5	25.7	1.35	26.1535	141.3	89.5
51.86	16.5	131.35	92	8.05	22.45	95	9.5	23.8	1.25	23.127	134.475	81
57.37	18	133.7	93.5	9.5	24.25	98	11	25.2	1.3	24.916	139.875	87.7
62.945	19.5	137	94.5	10.95	26.7	102.5	12.5	27.15	1.4	28.1815	145.595	93.7
53.535	16.5	131.85	92	8.15	22.9	95.5	10	24.25	1.25	23.679	135.83	82.5
63.855	19.5	137.35	94.5	11	26.9	102.5	12.5	27.45	1.4	28.797	146.39	94.6
58.415	18	134.25	93.5	9.55	24.7	98.5	11.5	25.5	1.35	25.999	140.795	89
52.65	16.5	131.6	92	8.15	22.6	95	9.5	24.05	1.25	23.4125	135.405	81.7
57.34	18	133.7	93.5	9.5	24.25	98	11	25.2	1.3	24.906	139.8	87.7
57.32	18	133.65	93	9.45	24.2	98	11	25.15	1.3	24.8365	139.75	87.6
60.945	19	135.6	94.5	10.3	25.75	100.5	12	26.5	1.4	27.2325	143.29	91.7
63.435	19.5	137.2	94.5	11	26.85	102.5	12.5	27.3	1.4	28.4725	146.26	94.1
62.78	19.5	136.85	94.5	10.95	26.6	102.5	12.5	27.1	1.4	28.1585	145.435	93.7
55.2	17	132.7	93	8.8	23.4	96.5	10.5	24.65	1.3	24.316	137.915	84.8
56.68	18	133.3	93	9.4	24	97	10.5	25.1	1.3	24.7065	139.12	86.8
54.3	17	132.1	92.5	8.7	23.1	96	10	24.4	1.25	23.867	136.51	83.1
56.545	18	133.1	93	9.4	23.95	97	10.5	24.95	1.3	24.607	138.94	86.4
62.595	19.5	136.6	94.5	10.9	26.5	102	12.5	27	1.4	28.0195	145.235	93.6
58.805	18	134.4	93.5	9.6	24.8	99	11.5	25.6	1.35	26.077	140.96	89.4
56.595	18	133.1	93	9.4	24	97	10.5	24.95	1.3	24.607	138.955	86.6
55.515	17	132.8	93	8.85	23.65	97	10.5	24.75	1.3	24.405	138.415	85.3
54.855	17	132.45	93	8.75	23.3	96.5	10	24.55	1.3	24.1515	137.445	84
59.03	18	134.55	93.5	9.6	24.95	99	11.5	25.7	1.35	26.162	141.455	89.5
56.605	18	133.25	93	9.4	24	97	10.5	25.05	1.3	24.6685	139.01	86.7
54.72	17	132.4	93	8.75	23.3	96	10	24.5	1.25	24.105	137.425	83.8
60.425	19	135.25	94	10.25	25.5	100	12	26.1	1.35	26.632	142.515	90.5
59.405	18.5	134.8	93.5	10.15	25.1	99.5	11.5	25.8	1.35	26.352	141.65	89.6
56.225	17.5	132.9	93	9.35	23.85	97	10.5	24.9	1.3	24.536	138.865	86
54.63	17	132.4	93	8.75	23.25	96	10	24.5	1.25	24.093	137.275	83.7
58.55	18	134.25	93.5	9.55	24.7	98.5	11.5	25.5	1.35	26.0095	140.89	89.1
51.62	16.5	131.25	92	8.05	22.3	94.5	9.5	23.75	1.25	23.0835	134.405	80.8
55.615	17	132.8	93	8.85	23.75	97	10.5	24.85	1.3	24.461	138.485	85.4

## Sheet: TAM_KHZ
input1	input2	input3	input4	input5	input6	input7	input8	input9	input10	input11	input12	target
35.62	11	140.35	76	11.75	30	108.5	10.5	24.95	1	19.006	122.605	62.9
39.55	12	143.2	77	13.1	33.4	115	12.5	26.6	1.15	22.2215	132.255	66.8
37.365	12	141.55	76.5	12.15	31.6	111	12	25.75	1.1	21.119	127.36	65.2
40.235	12.5	144.1	77.5	13.25	34	117	12.5	27.05	1.2	23.41	134.66	68.2
40.745	12.5	144.45	77.5	13.3	34.25	117.5	13	27.1	1.2	23.667	135.31	69.1
39.665	12	143.35	77	13.1	33.4	115.5	12.5	26.6	1.15	22.2695	132.405	66.8
35.995	11	140.5	76	11.8	30.35	109	10.5	25.05	1.1	19.9825	123.625	63.4
42.405	13	145.9	78.5	13.75	35.4	122	13.5	28	1.3	26.7605	139.04	75.3
37.24	12	141.4	76.5	12.15	31.5	111	11.5	25.7	1.1	20.992	127.305	65.2
39.74	12.5	143.4	77	13.15	33.45	116	12.5	26.7	1.15	22.3105	132.66	66.8
36.94	12	141.3	76.5	12.05	31.35	110.5	11.5	25.55	1.1	20.925	126.75	65.2
36.6	11.5	141	76	12	30.9	110	11.5	25.4	1.1	20.815	125.905	64.6
39.525	12	143.15	77	13.1	33.4	115	12.5	26.6	1.15	22.2145	132.195	66.8
39.865	12.5	143.75	77.5	13.15	33.55	116.5	12.5	26.85	1.2	23.325	133.315	66.9
42.255	13	145.55	78	13.6	35.15	121	13.5	27.8	1.3	26.215	138.42	72.8
42.37	13	145.9	78	13.7	35.35	122	13.5	27.95	1.3	26.339	138.975	75.2
37.265	12	141.5	76.5	12.15	31.55	111	12	25.7	1.1	21.029	127.345	65.2
37.05	12	141.35	76.5	12.05	31.35	110.5	11.5	25.6	1.1	20.935	126.78	65.2
34.315	11	139.55	75.5	11.55	29.15	105.5	10.5	24.2	1	18.2425	117.805	55.7
42.32	13	145.75	78	13.65	35.3	122	13.5	27.9	1.3	26.2785	138.93	74.1
42.015	13	145.4	78	13.55	35	121	13.5	27.7	1.3	26.0895	138.185	72.1
39.445	12	143.05	77	13.1	33.35	115	12.5	26.6	1.15	22.141	132.115	66.7
40.125	12.5	143.95	77.5	13.2	33.85	116.5	12.5	26.95	1.2	23.361	133.965	67.5
34.525	11	139.8	75.5	11.55	29.35	106.5	10.5	24.3	1	18.388	120.475	57.8
41.02	12.5	144.5	77.5	13.35	34.45	118.5	13	27.2	1.2	23.819	135.665	69.2
39.25	12	142.8	77	13.05	33.05	115	12.5	26.35	1.15	21.856	131.29	66.5
36.28	11	140.7	76	11.9	30.6	109.5	11	25.2	1.1	20.1785	124.64	64.2
37.83	12	141.9	76.5	12.25	32.25	112.5	12	25.95	1.1	21.337	128.455	66
38.69	12	142.5	77	12.45	32.65	113.5	12	26.2	1.15	21.543	130.04	66.5
36.235	11	140.7	76	11.85	30.5	109	11	25.15	1.1	20.1655	124.485	63.6
36.255	11	140.7	76	11.9	30.55	109	11	25.15	1.1	20.1695	124.56	64.2
41.32	12.5	144.7	77.5	13.4	34.6	119	13	27.3	1.2	24.2155	136.495	70
40.85	12.5	144.45	77.5	13.3	34.4	118	13	27.15	1.2	23.7155	135.505	69.2
40.81	12.5	144.45	77.5	13.3	34.25	118	13	27.15	1.2	23.6835	135.34	69.2
34.91	11	140.05	75.5	11.6	29.55	107.5	10.5	24.5	1	18.4975	121.03	59.1
38.8	12	142.6	77	12.5	32.7	113.5	12	26.25	1.15	21.6915	130.51	66.5
34.37	11	139.6	75.5	11.55	29.2	105.5	10.5	24.2	1	18.2795	119.735	56.4
38.745	12	142.5	77	12.45	32.7	113.5	12	26.2	1.15	21.651	130.26	66.5
34.755	11	140	75.5	11.6	29.45	107	10.5	24.4	1	18.459	120.77	58.7
35.71	11	140.4	76	11.75	30.25	108.5	10.5	25	1.05	19.8445	122.925	63.1
38.415	12	142.15	77	12.3	32.5	113	12	26.05	1.1	21.425	128.945	66.2
38.5	12	142.25	77	12.3	32.5	113.5	12	26.05	1.1	21.474	129.305	66.2
40.02	12.5	143.8	77.5	13.2	33.7	116.5	12.5	26.85	1.2	23.357	133.515	67.2
39.33	12	142.9	77	13.05	33.05	115	12.5	26.4	1.15	21.919	131.545	66.7
37.915	12	142	76.5	12.25	32.3	112.5	12	25.95	1.1	21.3885	128.66	66.1
40.065	12.5	143.9	77.5	13.2	33.7	116.5	12.5	26.9	1.2	23.359	133.875	67.2
36.57	11	140.95	76	12	30.85	110	11.5	25.3	1.1	20.7655	125.58	64.5
45.13	13.5	145.95	78.5	13.75	35.45	122	13.5	28	1.3	26.7875	139.255	77.6
41.655	12.5	145.2	77.5	13.45	34.8	120	13	27.4	1.3	25.223	136.86	71.2
36.42	11	140.85	76	11.95	30.7	109.5	11	25.25	1.1	20.721	125.065	64.3
38.515	12	142.4	77	12.4	32.55	113.5	12	26.05	1.1	21.485	129.875	66.5
38.96	12	142.7	77	12.5	32.85	114	12	26.3	1.15	21.7225	130.735	66.5
36.485	11	140.85	76	11.95	30.75	109.5	11	25.3	1.1	20.7335	125.49	64.5
34.855	11	140	75.5	11.6	29.5	107	10.5	24.4	1	18.4845	120.835	58.8
37.465	12	141.7	76.5	12.2	31.8	111.5	12	25.85	1.1	21.137	127.645	65.6
36.335	11	140.75	76	11.95	30.7	109.5	11	25.25	1.1	20.6735	124.925	64.2
38.835	12	142.65	77	12.5	32.85	114	12	26.3	1.15	21.7135	130.705	66.5
34.24	11	139.55	74.5	11.5	29.1	105	10.5	24.15	1	18.139	115.075	55.6
34.89	11	140.05	75.5	11.6	29.55	107.5	10.5	24.5	1	18.491	121.015	59.1
39.845	12.5	143.65	77	13.15	33.5	116.5	12.5	26.8	1.2	23.2205	133.24	66.9
35.15	11	140.2	75.5	11.65	29.75	108	10.5	24.65	1	18.8125	121.43	61.2
34.97	11	140.15	75.5	11.6	29.65	107.5	10.5	24.55	1	18.76	121.15	59.5
37.435	12	141.6	76.5	12.2	31.8	111.5	12	25.8	1.1	21.1355	127.565	65.4
39.88	12.5	143.8	77.5	13.2	33.6	116.5	12.5	26.85	1.2	23.325	133.375	67
35.125	11	140.15	75.5	11.65	29.7	107.5	10.5	24.65	1	18.81	121.34	59.9
40.68	12.5	144.35	77.5	13.3	34.2	117.5	13	27.1	1.2	23.662	135.295	69.1
40.185	12.5	144.05	77.5	13.25	34	117	12.5	26.95	1.2	23.398	134.24	68.2
39.125	12	142.75	77	12.55	32.95	114.5	12	26.35	1.15	21.842	130.89	66.5
39.18	12	142.75	77	13.05	33.05	114.5	12	26.35	1.15	21.845	131.235	66.5
37.22	12	141.4	76.5	12.1	31.45	111	11.5	25.7	1.1	20.992	127.225	65.2
36.495	11	140.9	76	11.95	30.8	109.5	11	25.3	1.1	20.753	125.57	64.5
36.69	12	141.05	76.5	12.05	31.1	110	11.5	25.4	1.1	20.856	126.185	64.6
35.66	11	140.4	76	11.75	30.15	108.5	10.5	24.95	1.05	19.839	122.8	63.1
41.195	12.5	144.65	77.5	13.4	34.5	119	13	27.25	1.2	24.029	136.245	69.6
34.485	11	139.75	75.5	11.55	29.25	106.5	10.5	24.25	1	18.3795	120.355	57.6
38.51	12	142.4	77	12.35	32.55	113.5	12	26.05	1.1	21.4765	129.355	66.5
41.925	13	145.25	77.5	13.5	34.85	120.5	13.5	27.5	1.3	25.329	137.72	71.3
41.175	12.5	144.65	77.5	13.35	34.5	119	13	27.2	1.2	24.014	136.21	69.4
40.965	12.5	144.5	77.5	13.35	34.4	118	13	27.15	1.2	23.8135	135.63	69.2
35.54	11	140.3	76	11.7	29.95	108	10.5	24.8	1	18.887	122.39	62.5
40.15	12.5	144.05	77.5	13.25	33.95	116.5	12.5	26.95	1.2	23.362	134.14	68.1
41.415	12.5	144.75	77.5	13.4	34.6	119.5	13	27.3	1.25	24.218	136.56	70.1
41.64	12.5	145.1	77.5	13.45	34.75	119.5	13	27.4	1.3	25.1915	136.84	70.3
39.68	12	143.4	77	13.15	33.45	116	12.5	26.65	1.15	22.295	132.555	66.8
37.375	12	141.55	76.5	12.15	31.65	111.5	12	25.75	1.1	21.121	127.45	65.2
36.765	12	141.15	76.5	12.05	31.15	110.5	11.5	25.45	1.1	20.9045	126.34	65
39.815	12.5	143.55	77	13.15	33.5	116	12.5	26.8	1.2	23.207	132.855	66.9
42.225	13	145.55	78	13.6	35.15	121	13.5	27.75	1.3	26.2125	138.35	72.5
35.38	11	140.3	76	11.7	29.9	108	10.5	24.75	1	18.8555	122.02	62.4
35.43	11	140.3	76	11.7	29.9	108	10.5	24.8	1	18.886	122.21	62.5
34.925	11	140.05	75.5	11.6	29.65	107.5	10.5	24.5	1	18.6905	121.11	59.2
35.255	11	140.2	76	11.65	29.8	108	10.5	24.75	1	18.8195	121.515	61.2
34.545	11	139.85	75.5	11.6	29.35	106.5	10.5	24.3	1	18.4055	120.64	58.1
40.16	12.5	144.05	77.5	13.25	33.95	117	12.5	26.95	1.2	23.379	134.215	68.2
35.35	11	140.3	76	11.65	29.85	108	10.5	24.75	1	18.826	121.78	61.4
40.515	12.5	144.3	77.5	13.3	34.2	117.5	13	27.1	1.2	23.57	135.08	69
36.615	12	141	76	12	30.95	110	11.5	25.4	1.1	20.816	126.06	64.6
36.63	12	141.05	76	12	31	110	11.5	25.4	1.1	20.8495	126.12	64.6
38.45	12	142.25	77	12.3	32.5	113	12	26.05	1.1	21.4515	129.225	66.2
35.825	11	140.45	76	11.8	30.3	109	10.5	25.05	1.1	19.9675	123.51	63.2
42.26	13	145.7	78	13.65	35.25	121.5	13.5	27.85	1.3	26.2175	138.465	73.2
36.82	12	141.25	76.5	12.05	31.2	110.5	11.5	25.5	1.1	20.925	126.525	65.2
34.6	11	140	75.5	11.6	29.4	107	10.5	24.3	1	18.4365	120.715	58.6
36.2	11	140.65	76	11.85	30.5	109	11	25.15	1.1	20.117	124.435	63.6
34.04	10.5	139.2	74.5	11.15	29.05	100	10.5	24	1	18.105	109.67	52.1
35.605	11	140.35	76	11.75	29.95	108.5	10.5	24.8	1	18.983	122.53	62.8
42.165	13	145.55	78	13.55	35.1	121	13.5	27.75	1.3	26.1595	138.27	72.1
37.875	12	141.95	76.5	12.25	32.3	112.5	12	25.95	1.1	21.362	128.545	66.1
39.025	12	142.7	77	12.5	32.95	114	12	26.35	1.15	21.776	130.835	66.5
34.085	10.5	139.55	74.5	11.5	29.1	104	10.5	24.1	1	18.116	111.005	52.1
35.775	11	140.45	76	11.8	30.3	108.5	10.5	25.05	1.05	19.87	123.32	63.2
42.095	13	145.45	78	13.55	35.05	121	13.5	27.75	1.3	26.1455	138.245	72.1
40.45	12.5	144.2	77.5	13.3	34.1	117	12.5	27.05	1.2	23.4405	134.815	68.2
39.435	12	143.05	77	13.1	33.3	115	12.5	26.55	1.15	22.123	131.85	66.7
39.745	12.5	143.45	77	13.15	33.45	116	12.5	26.7	1.15	22.3415	132.74	66.8
35.11	11	140.15	75.5	11.65	29.65	107.5	10.5	24.6	1	18.7925	121.29	59.8
41.615	12.5	145	77.5	13.45	34.65	119.5	13	27.4	1.3	25.154	136.8	70.2
36.06	11	140.6	76	11.85	30.35	109	10.5	25.05	1.1	19.9955	124.125	63.5
41.935	13	145.3	77.5	13.55	34.9	120.5	13.5	27.55	1.3	25.426	137.755	71.6
42.29	13	145.7	78	13.65	35.3	121.5	13.5	27.85	1.3	26.2625	138.585	73.6
38.265	12	142.1	77	12.25	32.45	113	12	26.05	1.1	21.424	128.825	66.2
39.64	12	143.3	77	13.1	33.4	115.5	12.5	26.6	1.15	22.2495	132.38	66.8
41.895	13	145.25	77.5	13.45	34.8	120	13	27.5	1.3	25.3035	137.395	71.3
38.655	12	142.45	77	12.4	32.55	113.5	12	26.15	1.1	21.4935	129.89	66.5
36.115	11	140.6	76	11.85	30.4	109	11	25.1	1.1	20.0295	124.235	63.5
41.22	12.5	144.7	77.5	13.4	34.55	119	13	27.3	1.2	24.133	136.485	69.8
38.095	12	142.1	76.5	12.25	32.35	112.5	12	26	1.1	21.3935	128.73	66.2
41.525	12.5	144.85	77.5	13.4	34.6	119.5	13	27.4	1.25	24.2255	136.585	70.1
37.95	12	142.1	76.5	12.25	32.35	112.5	12	25.95	1.1	21.3905	128.71	66.2
41.92	13	145.25	77.5	13.5	34.85	120.5	13	27.5	1.3	25.3095	137.55	71.3
41.035	12.5	144.6	77.5	13.35	34.5	118.5	13	27.2	1.2	23.889	135.765	69.2
36.29	11	140.75	76	11.95	30.6	109.5	11	25.25	1.1	20.2305	124.815	64.2
34.44	11	139.7	75.5	11.55	29.2	105.5	10.5	24.25	1	18.366	120.245	57.6
41.56	12.5	144.9	77.5	13.45	34.65	119.5	13	27.4	1.3	25.128	136.645	70.1
39.34	12	142.9	77	13.05	33.2	115	12.5	26.55	1.15	22.055	131.615	66.7
41.83	13	145.2	77.5	13.45	34.8	120	13	27.4	1.3	25.296	137.32	71.2
40.37	12.5	144.15	77.5	13.25	34.05	117	12.5	27.05	1.2	23.4385	134.715	68.2
39.36	12	143	77	13.05	33.3	115	12.5	26.55	1.15	22.118	131.77	66.7
37.645	12	141.85	76.5	12.2	32	112	12	25.9	1.1	21.231	128.075	65.9
37.64	12	141.75	76.5	12.2	31.95	112	12	25.9	1.1	21.226	127.9	65.6
41.97	13	145.4	77.5	13.55	34.95	120.5	13.5	27.6	1.3	25.8605	138.08	71.6
34.42	11	139.6	75.5	11.55	29.2	105.5	10.5	24.25	1	18.3	119.99	56.7
37.615	12	141.75	76.5	12.2	31.95	111.5	12	25.9	1.1	21.207	127.805	65.6
37.105	12	141.35	76.5	12.05	31.4	110.5	11.5	25.7	1.1	20.9545	127.01	65.2
40.46	12.5	144.3	77.5	13.3	34.1	117	13	27.1	1.2	23.479	134.895	68.5
36.425	11	140.85	76	11.95	30.7	109.5	11	25.3	1.1	20.722	125.16	64.3
37.515	12	141.75	76.5	12.2	31.95	111.5	12	25.85	1.1	21.1875	127.795	65.6
36.145	11	140.6	76	11.85	30.45	109	11	25.15	1.1	20.0785	124.31	63.6
38.67	12	142.5	77	12.4	32.6	113.5	12	26.15	1.1	21.515	129.98	66.5
37.67	12	141.85	76.5	12.2	32.2	112	12	25.9	1.1	21.2845	128.355	66

## Sheet: TAM_SHP
input1	input2	input3	input4	input5	input6	input7	input8	input9	input10	input11	input12	target
44.03	13	166.45	75	14.65	32.75	94	11	27.1	1.15	24.683	137.045	68.4
42.405	12	164.7	74	13.75	31.65	92	10	26.25	1.15	22.467	133.91	66.74
41.885	12	164	73.5	13.5	31.25	91	9.5	25.95	1.05	21.7525	132.835	66.03
42.7	13	165.15	74.5	14	31.95	92.5	10.5	26.45	1.15	23.068	134.695	67.09
42.895	13	165.5	74.5	14.1	32.1	92.5	10.5	26.6	1.15	23.2965	135.18	67.32
44.39	14	166.7	75.5	14.85	33.05	94	11.5	27.3	1.15	25.0225	137.535	68.97
42.43	12.5	164.75	74	13.85	31.65	92	10	26.3	1.15	22.553	133.98	66.77
42.6	13	165.05	74.5	13.95	31.85	92.5	10.5	26.45	1.15	22.87	134.455	66.99
41.85	12	164	73.5	13.35	31.1	91	9.5	25.95	1.05	21.5765	132.81	65.93
44.23	13.5	166.55	75.5	14.75	32.9	94	11	27.2	1.15	24.891	137.295	68.68
45.08	14	167.35	75.5	15.05	33.45	95	12	27.6	1.25	25.914	138.615	69.56
45.85	14	167.8	75.5	15.4	33.9	95	12	27.95	1.25	26.7575	140.04	70.76
42.395	12	164.7	74	13.75	31.6	92	10	26.25	1.15	22.417	133.775	66.72
41.125	12	163.2	73.5	13.1	30.55	91	9.5	25.6	1.05	20.7095	131.335	65.14
44.145	13.5	166.5	75	14.7	32.8	94	11	27.2	1.15	24.836	137.215	68.62
42.585	13	165.05	74	13.95	31.85	92.5	10.5	26.45	1.15	22.849	134.355	66.95
41.85	12	164	73.5	13.45	31.25	91	9.5	25.95	1.05	21.6165	132.82	65.97
42.985	13	165.5	74.5	14.15	32.15	92.5	10.5	26.6	1.15	23.3815	135.19	67.34
41.19	12	163.25	73.5	13.15	30.65	91	9.5	25.6	1.05	20.7775	131.52	65.2
42.56	13	165	74	13.85	31.8	92.5	10.5	26.4	1.15	22.8435	134.3	66.91
45.085	14	167.4	75.5	15.1	33.5	95	12	27.6	1.25	25.9355	138.82	69.59
42.28	12	164.6	74	13.75	31.6	92	10	26.25	1.15	22.3925	133.73	66.67
44.28	13.5	166.65	75.5	14.75	32.9	94	11	27.2	1.15	24.906	137.35	68.72
41.31	12	163.35	73.5	13.2	30.75	91	9.5	25.65	1.05	21.117	131.765	65.38
28.075	12	163.1	73.5	13.05	30.45	91	9.5	25.5	1.05	20.54	131.045	65.03
42.24	12	164.6	73.5	13.7	31.5	92	10	26.15	1.1	22.3025	133.585	66.43
42.05	12	164.3	73.5	13.5	31.4	91.5	9.5	26.05	1.1	21.8875	133.24	66.3
43.865	13	166.35	75	14.6	32.65	94	11	27	1.15	24.5	136.69	68.22
43.66	13	166.15	74.5	14.45	32.5	93.5	11	26.85	1.15	24.069	136.185	67.93
41.975	12	164.15	73.5	13.5	31.35	91.5	9.5	26	1.05	21.854	133.055	66.15
41.995	12	164.3	73.5	13.5	31.35	91.5	9.5	26.05	1.1	21.871	133.175	66.24
43.215	13	165.7	74.5	14.2	32.25	93	10.5	26.65	1.15	23.5425	135.445	67.5
42.12	12	164.5	73.5	13.6	31.45	92	9.5	26.1	1.1	22.0985	133.48	66.4
42.11	12	164.5	73.5	13.6	31.45	91.5	9.5	26.1	1.1	22.024	133.425	66.4
45.68	14	167.65	75.5	15.35	33.8	95	12	27.85	1.25	26.567	139.8	70.44
45.205	14	167.4	75.5	15.15	33.55	95	12	27.6	1.25	26.176	138.95	69.78
41.235	12	163.3	73.5	13.15	30.65	91	9.5	25.6	1.05	20.8205	131.555	65.2
43.71	13	166.15	74.5	14.45	32.55	93.5	11	26.85	1.15	24.196	136.25	68.08
41.41	12	163.5	73.5	13.25	30.8	91	9.5	25.65	1.05	21.192	131.865	65.43
44.1	13	166.45	75	14.7	32.75	94	11	27.1	1.15	24.757	137.135	68.5
42.195	12	164.5	73.5	13.65	31.45	92	10	26.15	1.1	22.176	133.54	66.42
44.52	14	166.8	75.5	14.9	33.15	94	11.5	27.3	1.15	25.1525	137.685	68.99
45.435	14	167.55	75.5	15.3	33.75	95	12	27.8	1.25	26.428	139.63	70.14
42.245	12	164.6	73.5	13.7	31.55	92	10	26.25	1.15	22.3165	133.67	66.43
43.97	13	166.4	75	14.6	32.7	94	11	27.05	1.15	24.524	136.795	68.24
45.48	14	167.55	75.5	15.3	33.75	95	12	27.8	1.25	26.4415	139.66	70.14
45.82	14	167.75	75.5	15.4	33.9	95	12	27.9	1.25	26.727	139.96	70.68
42.61	13	165.05	74.5	13.95	31.9	92.5	10.5	26.45	1.15	22.9395	134.51	66.99
45.35	14	167.5	75.5	15.2	33.65	95	12	27.7	1.25	26.3045	139.445	70.03
41.64	12	163.75	73.5	13.3	31	91	9.5	25.75	1.05	21.35	132.595	65.66
44.575	14	166.85	75.5	14.9	33.2	94	11.5	27.4	1.15	25.1975	137.755	69.03
45.305	14	167.45	75.5	15.2	33.65	95	12	27.7	1.25	26.276	139.145	69.91
41.745	12	163.85	73.5	13.35	31.1	91	9.5	25.8	1.05	21.4675	132.705	65.81
41.5	12	163.6	73.5	13.25	30.85	91	9.5	25.65	1.05	21.203	131.915	65.43
43.37	13	165.9	74.5	14.3	32.35	93	10.5	26.75	1.15	23.799	135.675	67.65
41.505	12	163.6	73.5	13.25	30.9	91	9.5	25.65	1.05	21.2445	132.03	65.48
45.255	14	167.45	75.5	15.2	33.6	95	12	27.65	1.25	26.232	139.025	69.91
45.9	14	167.9	75.5	15.45	33.95	95	12	27.95	1.25	26.8395	140.285	70.94
45.64	14	167.65	75.5	15.3	33.8	95	12	27.85	1.25	26.4965	139.76	70.42
43.79	13	166.25	74.5	14.45	32.6	93.5	11	26.95	1.15	24.4175	136.63	68.1
44.745	14	166.95	75.5	15	33.35	94.5	11.5	27.4	1.25	25.394	137.95	69.21
45.765	14	167.75	75.5	15.4	33.85	95	12	27.85	1.25	26.6525	139.88	70.51
41.94	12	164.15	73.5	13.5	31.3	91.5	9.5	26	1.05	21.774	133.02	66.13
41.155	12	163.2	73.5	13.15	30.6	91	9.5	25.6	1.05	20.7235	131.405	65.16
44.705	14	166.95	75.5	14.9	33.35	94.5	11.5	27.4	1.2	25.3515	137.935	69.2
42.86	13	165.45	74.5	14.1	32.1	92.5	10.5	26.6	1.15	23.2705	135.015	67.31
42.62	13	165.05	74.5	14	31.9	92.5	10.5	26.45	1.15	22.987	134.645	67
44.635	14	166.85	75.5	14.9	33.25	94	11.5	27.4	1.15	25.265	137.835	69.04
42.205	12	164.55	73.5	13.65	31.5	92	10	26.15	1.1	22.2595	133.57	66.42
43.04	13	165.55	74.5	14.15	32.2	93	10.5	26.65	1.15	23.4405	135.29	67.39
45.78	14	167.75	75.5	15.4	33.85	95	12	27.85	1.25	26.6805	139.895	70.54
45.93	14	167.9	75.5	15.5	33.95	95	12	28	1.25	26.871	140.305	70.94
44.08	13	166.45	75	14.65	32.75	94	11	27.1	1.15	24.7185	137.1	68.42
41.1	12	163.2	73.5	13.05	30.5	91	9.5	25.55	1.05	20.6585	131.235	65.11
41.625	12	163.7	73.5	13.25	31	91	9.5	25.75	1.05	21.3115	132.585	65.63
44.56	14	166.8	75.5	14.9	33.15	94	11.5	27.4	1.15	25.16	137.72	69.02
45.02	14	167.3	75.5	15.05	33.45	95	12	27.5	1.25	25.8335	138.455	69.4
41.095	12	163.15	73.5	13.05	30.5	91	9.5	25.55	1.05	20.6345	131.185	65.1
45.435	14	167.5	75.5	15.2	33.7	95	12	27.7	1.25	26.3745	139.605	70.06
41.555	12	163.65	73.5	13.25	31	91	9.5	25.7	1.05	21.27	132.285	65.55
44.315	14	166.65	75.5	14.75	32.9	94	11	27.2	1.15	24.9145	137.395	68.81
43.235	13	165.7	74.5	14.25	32.25	93	10.5	26.65	1.15	23.614	135.51	67.51
42.43	12	164.75	74	13.8	31.65	92	10	26.3	1.15	22.494	133.93	66.76
44.45	14	166.7	75.5	14.85	33.1	94	11.5	27.3	1.15	25.042	137.615	68.97
41.935	12	164.1	73.5	13.5	31.25	91	9.5	25.95	1.05	21.764	132.895	66.05
45.995	14	167.95	75.5	15.5	34	95	12	28	1.25	26.9445	140.845	71
43.725	13	166.25	74.5	14.45	32.55	93.5	11	26.95	1.15	24.3985	136.61	68.1
44.11	13.5	166.45	75	14.7	32.8	94	11	27.15	1.15	24.802	137.195	68.52
44.805	14	167.05	75.5	15	33.4	95	12	27.45	1.25	25.535	138.115	69.24
41.54	12	163.6	73.5	13.25	30.95	91	9.5	25.65	1.05	21.261	132.19	65.54
45.705	14	167.75	75.5	15.4	33.8	95	12	27.85	1.25	26.6455	139.86	70.47
44.765	14	167	75.5	15	33.35	94.5	11.5	27.4	1.25	25.4525	137.995	69.21
41.325	12	163.35	73.5	13.2	30.75	91	9.5	25.65	1.05	21.147	131.775	65.39
45.51	14	167.6	75.5	15.3	33.75	95	12	27.8	1.25	26.4695	139.735	70.3
44.785	14	167.05	75.5	15	33.4	94.5	12	27.45	1.25	25.493	138.055	69.23
42.795	13	165.35	74.5	14.1	32.05	92.5	10.5	26.5	1.15	23.257	134.93	67.3
44.815	14	167.05	75.5	15	33.4	95	12	27.45	1.25	25.598	138.19	69.25
44.835	14	167.1	75.5	15	33.4	95	12	27.45	1.25	25.6555	138.24	69.29
44.49	14	166.8	75.5	14.9	33.1	94	11.5	27.3	1.15	25.1095	137.66	68.98
43.16	13	165.6	74.5	14.15	32.2	93	10.5	26.65	1.15	23.522	135.38	67.48
44.175	13.5	166.55	75	14.75	32.8	94	11	27.2	1.15	24.8715	137.225	68.66
45.06	14	167.3	75.5	15.05	33.45	95	12	27.55	1.25	25.85	138.535	69.5
41.395	12	163.45	73.5	13.25	30.8	91	9.5	25.65	1.05	21.1665	131.825	65.39
43.525	13	166	74.5	14.35	32.45	93	10.5	26.75	1.15	23.8945	136.015	67.76
45.875	14	167.8	75.5	15.45	33.9	95	12	27.95	1.25	26.787	140.16	70.84
41.595	12	163.7	73.5	13.25	31	91	9.5	25.75	1.05	21.2925	132.32	65.6
45.205	14	167.4	75.5	15.1	33.55	95	12	27.6	1.25	26.0875	138.92	69.77
43.92	13	166.35	75	14.6	32.7	94	11	27.05	1.15	24.5095	136.75	68.22
45.34	14	167.5	75.5	15.2	33.65	95	12	27.7	1.25	26.299	139.225	70
45.885	14	167.9	75.5	15.45	33.9	95	12	27.95	1.25	26.8	140.21	70.91
43.12	13	165.6	74.5	14.15	32.2	93	10.5	26.65	1.15	23.4685	135.355	67.44
45.115	14	167.4	75.5	15.1	33.55	95	12	27.6	1.25	26.0275	138.83	69.67
42.76	13	165.25	74.5	14	32	92.5	10.5	26.5	1.15	23.1055	134.775	67.17
43.535	13	166	74.5	14.4	32.5	93.5	11	26.8	1.15	23.9345	136.055	67.82
43.72	13	166.2	74.5	14.45	32.55	93.5	11	26.9	1.15	24.216	136.32	68.09
44.685	14	166.95	75.5	14.9	33.3	94	11.5	27.4	1.15	25.3205	137.91	69.18
43.34	13	165.85	74.5	14.3	32.3	93	10.5	26.7	1.15	23.7585	135.655	67.57
42.44	13	164.75	74	13.85	31.7	92.5	10	26.3	1.15	22.647	134.055	66.8
42.775	13	165.25	74.5	14.05	32	92.5	10.5	26.5	1.15	23.1995	134.81	67.28
42.49	13	164.95	74	13.85	31.8	92.5	10.5	26.4	1.15	22.773	134.195	66.9
42.1	12	164.35	73.5	13.6	31.45	91.5	9.5	26.05	1.1	21.9995	133.32	66.32
44.34	14	166.65	75.5	14.8	33	94	11	27.3	1.15	25.016	137.515	68.95
44.94	14	167.3	75.5	15	33.45	95	12	27.5	1.25	25.672	138.285	69.3
43.585	13	166.05	74.5	14.4	32.5	93.5	11	26.8	1.15	23.965	136.09	67.88
42.45	13	164.75	74	13.85	31.75	92.5	10	26.3	1.15	22.677	134.12	66.8
43.2	13	165.65	74.5	14.15	32.25	93	10.5	26.65	1.15	23.5345	135.405	67.48
44.005	13	166.45	75	14.65	32.75	94	11	27.1	1.15	24.641	136.94	68.39
43.26	13	165.75	74.5	14.25	32.25	93	10.5	26.65	1.15	23.718	135.56	67.54
43.985	13	166.4	75	14.6	32.75	94	11	27.05	1.15	24.566	136.885	68.3
44.995	14	167.3	75.5	15.05	33.45	95	12	27.5	1.25	25.75	138.445	69.4
41.065	12	163.1	73.5	13.05	30.5	91	9.5	25.55	1.05	20.6335	131.12	65.09
42.075	12	164.35	73.5	13.55	31.4	91.5	9.5	26.05	1.1	21.933	133.25	66.32
41.255	12	163.35	73.5	13.15	30.7	91	9.5	25.65	1.05	21.057	131.7	65.37
43.295	13	165.85	74.5	14.25	32.25	93	10.5	26.65	1.15	23.7365	135.625	67.56
41.765	12	163.85	73.5	13.35	31.1	91	9.5	25.85	1.05	21.499	132.775	65.81
45.36	14	167.5	75.5	15.2	33.7	95	12	27.7	1.25	26.3135	139.545	70.03
42.74	13	165.2	74.5	14	32	92.5	10.5	26.45	1.15	23.074	134.715	67.16
41.83	12	163.9	73.5	13.35	31.1	91	9.5	25.9	1.05	21.557	132.78	65.81
43.825	13	166.3	75	14.5	32.6	93.5	11	26.95	1.15	24.435	136.67	68.11
43.455	13	165.95	74.5	14.3	32.45	93	10.5	26.75	1.15	23.866	135.945	67.76
42.79	13	165.3	74.5	14.1	32	92.5	10.5	26.5	1.15	23.212	134.86	67.3
41.24	12	163.35	73.5	13.15	30.65	91	9.5	25.6	1.05	21.0225	131.59	65.25
43.42	13	165.9	74.5	14.3	32.4	93	10.5	26.75	1.15	23.856	135.76	67.75
43.015	13	165.5	74.5	14.15	32.2	92.5	10.5	26.6	1.15	23.4215	135.265	67.38
44.34	14	166.65	75.5	14.75	32.95	94	11	27.3	1.15	24.9795	137.445	68.87
41.74	12	163.75	73.5	13.3	31.1	91	9.5	25.8	1.05	21.3975	132.65	65.68
43.405	13	165.9	74.5	14.3	32.35	93	10.5	26.75	1.15	23.833	135.715	67.7
42.455	13	164.85	74	13.85	31.75	92.5	10	26.4	1.15	22.717	134.135	66.88
43.615	13	166.1	74.5	14.4	32.5	93.5	11	26.8	1.15	24.031	136.11	67.9
43.845	13	166.35	75	14.55	32.6	93.5	11	26.95	1.15	24.4615	136.675	68.14

## Sheet: General Data
input1	input2	input3	input4	input5	input6	input7	input8	input9	input10	input11	input12	target
37.185	16	144.04	82	9.75	29.575	106	13	27.595	1.33	26.21	122.24	65.6
37.345	15	141.715	81	8.97	28.555	103.5	11.5	26.53	1.255	24.8	121.445	62.9
35.385	14	140.395	80	8.165	27.105	95.5	9.5	23.295	1.155	21.025	121.725	53.5
38.865	13.5	138.71	80	7.955	26.945	98	10.5	24.3	1.22	22.67	120.73	57
39.96	15.5	143.265	82	9.585	29.33	106	13	27.53	1.33	26.165	120.465	65.4
38.125	15	144.205	81	9.395	29.085	97.5	10.5	24.27	1.22	22.605	120.025	57
37.28	16	144.765	82	10.1	30.135	108	13	28.52	1.345	27.8	122.3	66.9
36.17	15	144.355	81.5	9.45	29.09	97.5	10.5	24.28	1.22	22.61	119.19	57
37.315	15.5	144.595	81.5	9.63	29.4	99.5	10.5	24.98	1.235	23.345	121.085	59.2
42.05	15	143.17	81	8.93	28.235	96	9.5	23.585	1.155	21.765	120.57	54
41.43	15.5	144.6	82	9.805	29.61	104.5	12	26.85	1.265	25.305	119.81	63.8
38.265	14	140.44	80	8.27	27.32	97	9.5	23.84	1.165	22.32	122.455	55.6
37.545	15.5	144.335	82	9.735	29.6	104.5	12	26.81	1.265	25.26	119.125	63.6
39.975	15	140.025	81	8.92	28.22	106.5	13	27.73	1.335	26.39	121.365	65.9
39.91	14	139.34	80	8.32	27.41	100.5	11	25.205	1.24	23.7	120.32	60.3
39.765	16.5	145.005	82.5	10.155	29.98	106	13	27.66	1.33	26.345	119.34	65.8
42.825	14.5	142	80.5	8.645	28.025	97.5	9.5	23.91	1.17	22.365	121.995	56.3
36.71	15.5	143.63	82	9.73	29.615	107.5	13	28.205	1.335	26.72	120.59	66.3
38.095	16.5	145.915	82.5	10.485	30.585	108	13	28.725	1.35	28.305	122.82	67.9
39.385	15.5	144.02	81.5	9.38	28.98	99.5	10.5	24.87	1.235	23.335	118.93	59.2
37.73	15	140.98	81	9.03	28.38	105.5	12.5	27.235	1.32	25.845	120.73	64.3
38.8	14.5	141.48	80.5	8.745	28.145	101	11.5	25.495	1.245	23.89	119.7	61
37.215	13.5	139.255	80.5	8.065	27.245	98.5	10.5	24.455	1.22	22.695	118.785	57.1
41.495	13.5	139.63	80	8.115	27.015	97	9.5	23.745	1.165	22.25	119.66	55.4
40.145	14.5	142.155	80.5	8.59	27.82	96	9.5	23.495	1.155	21.325	120.905	53.6
38.45	15	143.27	81	9.06	28.715	99	10.5	24.855	1.235	23.205	118.3	58.6
42.185	15	142.6	81.5	9.26	28.89	104	12	26.665	1.26	25.035	120.755	63.3
38.685	15.5	143.66	81	9.4	29.08	101.5	11.5	25.77	1.25	24.125	122.45	61.7
39.42	15.5	144.39	82	9.745	29.605	104.5	12	26.825	1.265	25.28	119.36	63.7
36.015	14	139.275	80	8.255	27.355	100.5	11	25.19	1.24	23.64	120.105	59.9
37.745	14	138.785	80	8.125	27.14	100.5	10.5	25.11	1.24	23.475	118.92	59.5
40.46	16	144.87	82.5	10.16	30.175	108	13	28.52	1.345	28.045	118.85	67
42.215	13.5	139.325	80	8.045	26.955	97	9.5	23.715	1.16	22.215	119.955	55
39.825	14.5	139.26	80.5	8.395	27.535	102.5	11.5	26.16	1.25	24.505	121.585	62.1
37.225	13.5	139.06	80	8.01	27.14	98.5	10.5	24.455	1.22	22.69	121.305	57.1
37.76	15	141.635	81.5	9.335	28.84	107	13	28.125	1.335	26.53	120.325	66.2
38.705	14	139.6	80	8.055	26.83	95.5	9.5	23.23	1.15	20.83	122.69	53.3
38.195	15	144.055	81	9.29	28.81	97.5	10.5	24.1	1.22	22.48	120.145	56.9
42.75	16.5	145.855	82.5	10.455	30.435	106	13	27.725	1.33	26.37	121.7	65.8
40.745	15	143.94	81	9.21	28.71	96.5	9.5	23.65	1.16	22.015	121.43	54.4
34.61	15	141.82	81	8.975	28.565	103.5	11.5	26.535	1.255	24.81	122.38	62.9
39.615	16.5	145.98	82.5	10.54	30.735	108	13	28.83	1.35	28.515	121.83	67.9
40.985	15	143.945	81	9.265	28.715	96.5	9.5	23.655	1.16	22.09	119.855	54.5
40.95	15.5	142.89	82	9.515	29.115	105.5	13	27.455	1.325	26.1	120.8	65.3
41.905	16	145.825	82	10.315	30.23	104.5	12.5	27.065	1.32	25.57	120.895	64
35.675	15	142.815	81	8.94	28.49	99	10.5	24.78	1.23	23.06	121.725	58.3
42.08	13.5	138.53	79.5	7.745	26.465	95	9.5	23.115	1.15	20.575	121.545	53.1
41.18	16.5	146.38	82.5	10.695	30.945	108	13	28.89	1.35	28.725	122.695	68.7
37.355	15	142.715	81.5	9.325	28.95	104	12	26.715	1.26	25.07	121.395	63.3
38.4	15	143.08	81	9.055	28.66	99	10.5	24.79	1.235	23.095	121.835	58.4
38.55	16	144.18	82	9.895	29.85	107.5	13	28.345	1.34	27.03	121.135	66.5
39.665	15	140.88	81	8.975	28.37	105	12.5	27.13	1.32	25.795	122.085	64.2
38.04	16.5	145.15	82.5	10.23	30.245	108	13	28.605	1.345	28.15	121.895	67.2
38	15	143.38	81	9.045	28.345	96.5	9.5	23.59	1.155	21.875	116.65	54.2
37.545	16	145.37	82	10.035	29.84	102	11.5	25.97	1.25	24.3	121.15	62
39.65	15.5	143.5	81	9.295	29.025	101.5	11.5	25.72	1.245	24.105	119.2	61.6
38.455	14.5	139.775	80.5	8.73	27.94	105	12.5	27.07	1.32	25.66	119.645	64
40.18	14.5	142.38	80.5	8.65	27.83	96	9.5	23.51	1.155	21.555	122.43	53.6
40.265	16	145.765	82	10.31	30.175	104.5	12.5	27.01	1.315	25.545	121.715	64
35.18	15	144.105	81	9.345	28.965	97.5	10.5	24.105	1.22	22.56	121.78	56.9
39.02	14	138.94	80	8.19	27.14	100.5	10.5	25.12	1.24	23.535	121.73	59.6
36.07	15	143.1	81	9.06	28.66	99	10.5	24.795	1.235	23.17	121.67	58.6
36.225	15	140.84	81.5	9.08	28.63	107	13	27.99	1.335	26.45	120.38	66.1
40.645	14	139.875	80	8.06	26.935	95.5	9.5	23.23	1.155	20.87	120.2	53.3
39.11	15.5	143.7	81.5	9.525	29.285	104	12	26.725	1.265	25.19	119.23	63.5
39.93	13.5	138.11	79.5	7.66	26.255	95	9.5	23.055	1.15	20.27	120.31	50.7
39.305	16	144.885	82	9.835	29.475	102	11.5	25.895	1.25	24.26	121.745	62
40.55	16	144.275	81.5	9.655	29.28	101.5	11.5	25.78	1.25	24.185	119.8	61.8
40.45	15.5	141.99	81	9.24	28.745	105.5	12.5	27.295	1.325	25.905	121.25	64.8
37.86	14.5	142.595	80.5	8.76	27.995	96	9.5	23.525	1.155	21.66	119.695	53.9
34.78	14.5	142.265	80.5	8.6	27.83	96	9.5	23.5	1.155	21.415	120.36	53.6
38.89	14	140.395	80.5	8.53	27.71	101	11	25.385	1.245	23.835	118.7	60.6
34.845	14	140.28	80	8.215	27.315	97	9.5	23.81	1.165	22.27	119.21	55.5
37.39	15.5	142.39	81.5	9.34	28.905	105.5	12.5	27.35	1.325	25.915	121.36	64.9
37.6	14.5	139.145	80.5	8.375	27.515	102.5	11.5	26.1	1.25	24.385	119.08	62.1
40.165	15.5	143.03	81	9.17	28.815	101.5	11.5	25.65	1.245	24.06	122.33	61.5
40.15	14	138.995	80	8.2	27.205	100.5	11	25.13	1.24	23.6	122	59.8
38.61	14.5	141.875	81	8.77	28.125	99	10.5	24.655	1.23	23.005	119.61	58
40.39	14.5	139.28	80.5	8.405	27.555	102.5	11.5	26.165	1.25	24.58	122.025	62.5
40.43	16	145.46	82	10.155	29.965	104.5	12.5	26.99	1.265	25.505	120.125	63.9
38.41	13.5	138.355	79.5	7.775	26.525	97	9.5	23.71	1.16	22.155	120.765	54.6
39.59	15.5	143.53	82	9.715	29.55	107	13	28.2	1.335	26.675	120.805	66.2
41.345	14.5	141.665	81	8.685	28.075	99	10.5	24.645	1.225	22.97	119.015	58
39.77	15	140.92	81.5	9.135	28.685	107	13	28.105	1.335	26.49	121.015	66.2
36.91	13.5	138.635	80	7.805	26.54	95.5	9.5	23.12	1.15	20.745	119.68	53.1
42.74	14.5	139.74	80.5	8.565	27.825	103	11.5	26.215	1.255	24.66	120.32	62.6
41.615	14	140.5	80.5	8.53	27.77	101	11	25.435	1.245	23.87	118.615	60.6
39.65	16	144.53	81.5	9.66	29.315	101.5	11.5	25.82	1.25	24.195	120.01	61.9
38.93	16	144.985	82.5	10.215	30.185	108	13	28.59	1.345	28.1	121.305	67.2
37.635	14.5	140.685	81	8.72	28.115	103	11.5	26.33	1.255	24.73	121.63	62.7
38.655	14	140.99	80	8.425	27.605	97	9.5	23.845	1.165	22.335	121.8	55.9
39.74	16	144.165	82	9.845	29.775	107.5	13	28.285	1.34	26.885	122.15	66.3
42.03	14	140	80.5	8.26	27.425	98.5	10.5	24.525	1.225	22.795	122.385	57.6
37.34	16	144.735	82	9.885	29.66	104.5	12	26.9	1.265	25.36	118.785	63.8
35.545	14.5	142.725	81	9.06	28.655	101	11.5	25.575	1.245	23.935	121.14	61.3
38.5	14.5	142.635	80.5	8.825	28.065	96	9.5	23.535	1.155	21.7	121.115	53.9
40.8	14.5	139.045	80.5	8.355	27.44	102.5	11.5	25.99	1.25	24.325	121.745	62
39.06	15	141.46	81	8.92	28.435	103	11.5	26.505	1.255	24.78	120.645	62.9
39.825	14.5	141.695	80.5	8.81	28.235	101	11.5	25.57	1.245	23.9	119.59	61.2
35.27	14.5	140.325	81	8.665	28.045	103	11.5	26.295	1.255	24.675	121.36	62.7
36.47	15	143.275	81.5	9.425	29.165	104	12	26.72	1.265	25.09	122.09	63.4
42.625	14.5	141.31	80.5	8.57	27.95	98.5	10.5	24.595	1.225	22.845	119.25	58
38.48	16	144.585	82	9.715	29.325	102	11.5	25.89	1.25	24.215	119.445	62
40.015	14.5	141.365	80.5	8.57	28.02	98.5	10.5	24.595	1.225	22.9	119.89	58
39.805	15.5	142.85	81	9.155	28.74	101.5	11.5	25.63	1.245	24	119.83	61.5
38.71	13.5	138.86	79.5	7.89	26.785	97	9.5	23.71	1.16	22.205	121.71	55
38.37	15.5	143.105	82	9.57	29.27	106	13	27.515	1.325	26.105	121.635	65.4
39.67	14	138.615	80	8.05	27.065	100.5	10.5	25.045	1.24	23.415	120.995	59.3
34.685	14.5	139.61	80.5	8.51	27.67	102.5	11.5	26.165	1.25	24.625	118.705	62.5
39.615	14.5	141.005	81	8.82	28.235	103	11.5	26.39	1.255	24.77	120.725	62.8
38.04	15	143.84	81	9.22	28.61	97.5	10	24.02	1.17	22.435	119.955	56.7
35.4	14	139.69	80	8.32	27.51	100.5	11	25.31	1.24	23.78	121.015	60.3
35.73	15	142.235	81	9.21	28.775	104	12	26.645	1.26	25	120.795	63.2
41.695	13.5	139.515	80.5	8.15	27.315	98.5	10.5	24.51	1.22	22.76	119.705	57.3
38.55	15	141.965	81	9.035	28.66	104	12	26.59	1.26	24.905	121.31	63.2
38.625	14	138.675	80	8.11	27.08	100.5	10.5	25.05	1.24	23.445	122.615	59.3
40.405	15.5	144.975	81.5	9.75	29.465	99.5	10.5	24.985	1.24	23.36	119.025	59.2
36.595	14	140.505	80	8.22	27.16	95.5	9.5	23.36	1.155	21.12	120.78	53.5
38.37	14.5	142.055	80.5	8.705	28.095	97.5	9.5	24.015	1.17	22.385	119.815	56.3
37.365	15.5	141.39	81	9.185	28.585	105.5	12.5	27.29	1.325	25.88	119.685	64.6
38.13	15.5	142.805	82	9.465	29.075	105.5	12.5	27.405	1.325	26.07	121.985	65.2
34.91	15.5	143.775	81.5	9.535	29.34	104.5	12	26.785	1.265	25.19	118.595	63.5
35.71	16.5	144.845	82.5	10.095	29.885	106	13	27.605	1.33	26.25	118.85	65.7
39.895	15	143.41	81.5	9.165	28.805	99	10.5	24.865	1.235	23.28	120.765	59
42.87	15	143.865	81	9.2	28.61	96.5	9.5	23.6	1.155	21.96	120.075	54.3
40.48	15.5	143.42	82	9.71	29.495	107	13	28.185	1.335	26.535	122.29	66.2
39.38	14.5	140.915	80.5	8.63	27.98	101	11	25.485	1.245	23.885	120.04	60.8
38.495	14	141.13	80.5	8.37	27.42	95.5	9.5	23.425	1.155	21.14	119.875	53.6
41.32	16	144.625	82	10.03	30	107.5	13	28.35	1.34	27.285	119.745	66.7
41.77	13.5	139.14	80	7.955	26.68	95.5	9.5	23.225	1.15	20.765	119.085	53.2
39.445	14	140.295	80.5	8.53	27.69	101	11	25.375	1.245	23.815	119.185	60.4
36.105	15.5	142.5	81.5	9.4	28.965	105.5	12.5	27.4	1.325	26.04	122.41	64.9
38.93	16.5	145.605	82.5	10.385	30.36	108	13	28.625	1.345	28.21	119.115	67.8
40.37	14	139.725	80.5	8.21	27.325	98.5	10.5	24.515	1.225	22.765	120.175	57.3
40.005	14.5	140.305	80.5	8.36	27.525	98.5	10.5	24.585	1.225	22.805	121.8	57.8
35.935	13.5	138.47	79.5	7.725	26.41	95	9.5	23.06	1.15	20.35	122.545	52
37.91	15	142.015	81	9.12	28.72	104	12	26.645	1.26	24.915	120.335	63.2
37.48	16	145.04	82	10	29.76	104.5	12.5	26.91	1.265	25.46	121.42	63.9
35.575	15	140.08	80.5	8.81	28.04	105	12.5	27.07	1.32	25.745	120.5	64
38.455	14	140.385	80	8.16	27.09	95.5	9.5	23.28	1.155	21	121.72	53.4
40.97	15	141.855	81	9.025	28.65	103.5	12	26.585	1.26	24.85	122.375	63
35.97	15	142.715	81	8.885	28.385	99	10.5	24.73	1.23	23.06	121.255	58.2
37.76	14.5	142.68	80.5	8.81	28.3	97.5	10	24.015	1.17	22.405	122.335	56.6
36.41	16	143.995	82	9.84	29.705	107.5	13	28.23	1.34	26.81	121.665	66.3
36.42	15	143.485	81	9.045	28.355	96.5	9.5	23.595	1.155	21.885	121.765	54.3
40.25	15	140.215	81	8.97	28.355	107	13	27.99	1.335	26.435	120.49	66
36.325	16	144.71	82	10.035	30.025	108	13	28.405	1.34	27.615	119.2	66.8
39.215	14	141.795	80.5	8.585	27.915	97.5	9.5	23.86	1.165	22.35	121.515	56
39.135	15	142.475	81	8.88	28.33	99	10.5	24.705	1.23	23.035	121.035	58.2
38.295	15	143.985	81	9.27	28.725	97.5	10.5	24.025	1.17	22.46	121.95	56.7
48.73	20	137.14	90.5	7.85	22.925	88	9.5	22.95	1.2	20.655	126.85	87.79
55.8	21.5	141.2	91.5	9.3	25.055	91	10.5	25.95	1.3	25.3	130	109.17
43.88	18.5	133.85	89.5	6.95	21.395	86.5	9	20.55	1.15	17.66	124	70.74
51.595	21	139.415	91	8.55	23.935	89.5	10	24.3	1.25	22.655	128.5	99.36
50.275	20	138.48	90.5	8.25	23.675	89	10	23.75	1.25	22.145	127.65	92.65
45.42	19	134.89	90	7.25	22.04	87	9	21.25	1.2	19.125	124.8	74.82
50.595	20	138.73	90.5	8.25	23.755	89	10	23.75	1.25	22.145	128.25	95.42
48.57	20	136.91	90.5	7.85	22.88	88	9.5	22.95	1.2	20.655	126.8	86.27
43.7	18.5	133.77	89.5	6.95	21.285	86.5	9	20.3	1.15	17.445	123.95	70.69
45.68	19	134.92	90	7.25	22.1	87	9	21.45	1.2	19.305	124.9	75.42
57.495	21.5	141.76	91.5	9.5	25.41	91	10.5	26.45	1.3	25.79	135.5	112.33
52.1	21	139.685	91.5	8.65	24.21	89.5	10.5	24.7	1.3	24.085	128.75	101.81
55.765	21.5	141.125	91.5	9.2	25.05	91	10.5	25.9	1.3	25.25	129.95	108.55
46.705	19	135.51	90.5	7.4	22.47	87.5	9	22.05	1.2	19.845	125.95	78.88
42.185	18.5	133.06	89.5	6.7	20.755	86	9	19.95	1.15	17.145	123.4	63.01
48.45	20	136.9	90.5	7.85	22.88	88	9.5	22.9	1.2	20.61	126.75	85.79
43.835	18.5	133.775	89.5	6.95	21.38	86.5	9	20.35	1.15	17.485	124	70.7
46.05	19	135.09	90	7.25	22.145	87	9	21.7	1.2	19.53	125.55	76.95
55.2	21	140.78	91.5	9.15	24.895	90.5	10.5	25.65	1.3	25.01	129.45	106.78
48.42	19.5	136.68	90.5	7.85	22.88	88	9.5	22.9	1.2	20.61	126.75	85.56
58.4	21.5	141.865	91.5	9.5	25.47	91	10.5	26.45	1.3	25.79	135.5	116.4
55.71	21.5	141.075	91.5	9.15	25.05	91	10.5	25.85	1.3	25.205	129.85	108.51
49.82	20	138.095	90.5	8.1	23.335	89	10	23.45	1.25	21.87	127.25	90.26
52.63	21	140.015	91.5	8.75	24.335	90	10.5	25	1.3	24.375	128.95	103.29
41.335	18.5	132.725	89.5	6.55	20.59	86	9	19.7	1.15	16.93	123.1	60.94
55.44	21	140.96	91.5	9.15	24.93	90.5	10.5	25.75	1.3	25.11	129.6	107.75
49.125	20	137.38	90.5	7.9	22.975	88.5	9.5	23.05	1.2	20.745	126.85	88.3
49.78	20	138.025	90.5	8.1	23.28	89	10	23.35	1.25	21.775	127.25	89.65
44.975	19	134.525	90	7.15	21.78	87	9	21.1	1.2	18.99	124.55	73.56
48.775	20	137.175	90.5	7.85	22.925	88	9.5	23	1.2	20.7	126.85	88.1
49	20	137.275	90.5	7.9	22.95	88.5	9.5	23	1.2	20.7	126.85	88.25
42.655	18.5	133.25	89.5	6.75	20.925	86.5	9	20	1.15	17.185	123.45	65.55
54.055	21	140.395	91.5	8.95	24.695	90	10.5	25.45	1.3	24.815	129.2	104.63
53.795	21	140.38	91.5	8.95	24.695	90	10.5	25.3	1.3	24.67	129.15	104.57
42.83	18.5	133.305	89.5	6.75	21.01	86.5	9	20.1	1.15	17.275	123.6	65.7
44.19	18.5	134.14	89.5	7	21.475	86.5	9	20.75	1.15	17.83	124.05	71.41
55.285	21	140.88	91.5	9.15	24.925	90.5	10.5	25.7	1.3	25.06	129.5	107.59
45.13	19	134.65	90	7.15	21.87	87	9	21.15	1.2	19.035	124.7	74.04
53.025	21	140.165	91.5	8.85	24.53	90	10.5	25.05	1.3	24.425	129.05	103.78
41.835	18.5	132.85	89.5	6.65	20.655	86	9	19.8	1.15	17.02	123.35	61.47
54.13	21	140.4	91.5	9	24.715	90	10.5	25.55	1.3	24.91	129.25	105.41
47.995	19.5	136.205	90.5	7.65	22.79	88	9.5	22.7	1.2	20.43	126.5	84.34
46.845	19	135.61	90.5	7.45	22.495	87.5	9	22.2	1.2	19.98	126.05	79.87
55.625	21.5	141.03	91.5	9.15	24.995	91	10.5	25.85	1.3	25.205	129.7	108.01
54.45	21	140.605	91.5	9.05	24.73	90.5	10.5	25.55	1.3	24.91	129.3	106.35
46.93	19	135.62	90.5	7.45	22.56	87.5	9	22.25	1.2	20.025	126.1	81.25
52.045	21	139.65	91.5	8.65	24.135	89.5	10.5	24.6	1.3	23.99	128.65	100.77
48.675	20	137.045	90.5	7.85	22.895	88	9.5	22.95	1.2	20.655	126.85	87.17
41.175	16.5	132.61	89.5	6.5	20.51	86	9	19.6	1.15	16.845	123	60.14
41.42	18.5	132.775	89.5	6.55	20.65	86	9	19.75	1.15	16.975	123.15	60.99
48.035	19.5	136.43	90.5	7.75	22.8	88	9.5	22.75	1.2	20.475	126.65	84.85
45.97	19	135.01	90	7.25	22.11	87	9	21.5	1.2	19.35	125.05	76.61
55.91	21.5	141.26	91.5	9.3	25.08	91	10.5	26.05	1.3	25.4	130	109.17
53.185	21	140.18	91.5	8.85	24.55	90	10.5	25.1	1.3	24.475	129.05	103.86
47.46	19.5	135.85	90.5	7.5	22.625	87.5	9.5	22.45	1.2	20.205	126.2	83.23
53.45	21	140.23	91.5	8.9	24.6	90	10.5	25.2	1.3	24.575	129.1	104.06
45.9	19	134.975	90	7.25	22.1	87	9	21.45	1.2	19.305	125.05	76.09
44.785	18.5	134.41	90	7.1	21.62	86.5	9	20.85	1.15	17.91	124.4	72.41
42.815	18.5	133.25	89.5	6.75	20.955	86.5	9	20	1.15	17.185	123.45	65.61
49.445	20	137.795	90.5	8	23.11	89	10	23.25	1.25	21.685	127.05	89.12
56.7	21.5	141.61	91.5	9.45	25.305	91	10.5	26.3	1.3	25.645	130.5	111.38
43.105	18.5	133.43	89.5	6.75	21.07	86.5	9	20.1	1.15	17.275	123.75	66.34
44.075	18.5	134.08	89.5	6.95	21.425	86.5	9	20.65	1.15	17.745	124	71.36
46.74	19	135.53	90.5	7.45	22.485	87.5	9	22.15	1.2	19.935	126	79.23
56.665	21.5	141.53	91.5	9.45	25.28	91	10.5	26.25	1.3	25.595	130.5	111.16
50.23	20	138.445	90.5	8.15	23.595	89	10	23.7	1.25	22.1	127.65	92.31
51.415	21	139.395	91	8.55	23.91	89.5	10	24.15	1.25	22.515	128.5	99.3
48.305	19.5	136.555	90.5	7.75	22.805	88	9.5	22.8	1.2	20.52	126.65	84.9
48.38	19.5	136.62	90.5	7.8	22.805	88	9.5	22.8	1.2	20.52	126.65	85.22
46.21	19	135.235	90	7.35	22.22	87	9	21.85	1.2	19.665	125.6	77.41
43.11	18.5	133.43	89.5	6.8	21.165	86.5	9	20.1	1.15	17.275	123.8	66.36
56.945	21.5	141.61	91.5	9.45	25.37	91	10.5	26.3	1.3	25.645	130.5	112.19
41.645	18.5	132.82	89.5	6.65	20.655	86	9	19.8	1.15	17.02	123.2	61.13
46.515	19	135.5	90	7.35	22.4	87.5	9	21.95	1.2	19.755	125.9	78.3
51.35	20.5	139.355	91	8.5	23.9	89.5	10	24.1	1.25	22.47	128.45	99.13
47.995	19.5	136.355	90.5	7.75	22.79	88	9.5	22.75	1.2	20.475	126.55	84.82
44.27	18.5	134.16	89.5	7	21.5	86.5	9	20.8	1.15	17.87	124.15	71.73
46.475	19	135.4	90	7.35	22.345	87	9	21.9	1.2	19.71	125.8	78.13
41.3	18.5	132.715	89.5	6.55	20.58	86	9	19.7	1.15	16.93	123.05	60.92
51.205	20.5	139.135	91	8.4	23.895	89.5	10	24	1.25	22.375	128.4	98.32
49.9	20	138.125	90.5	8.1	23.395	89	10	23.55	1.25	21.96	127.25	90.56
43.265	18.5	133.44	89.5	6.85	21.18	86.5	9	20.1	1.15	17.275	123.8	66.67
41.055	16.5	132.555	89.5	6.5	20.4	86	9	19.5	1.15	16.765	123	60.14
45.545	19	134.9	90	7.25	22.04	87	9	21.4	1.2	19.26	124.9	75.09
43.905	18.5	133.995	89.5	6.95	21.395	86.5	9	20.65	1.15	17.745	124	71.25
57.205	21.5	141.66	91.5	9.45	25.375	91	10.5	26.3	1.3	25.645	130.5	112.24
49.285	20	137.66	90.5	8	23.105	88.5	9.5	23.2	1.25	21.635	126.9	88.94
42.095	18.5	132.995	89.5	6.7	20.665	86	9	19.9	1.15	17.1	123.35	62.4
51.07	20	138.975	91	8.35	23.785	89.5	10	23.9	1.25	22.285	128.3	96.41
51.155	20	139.115	91	8.4	23.84	89.5	10	23.95	1.25	22.33	128.35	97.43
43.005	18.5	133.43	89.5	6.75	21.065	86.5	9	20.1	1.15	17.275	123.75	65.72
50.75	20	138.86	90.5	8.35	23.765	89.5	10	23.85	1.25	22.24	128.25	95.85
52.825	21	140.02	91.5	8.85	24.39	90	10.5	25	1.3	24.375	129	103.42
47	19	135.74	90.5	7.45	22.56	87.5	9	22.25	1.2	20.025	126.15	81.73
50.855	20	138.945	90.5	8.35	23.77	89.5	10	23.9	1.25	22.285	128.3	96.38
50.115	20	138.27	90.5	8.15	23.5	89	10	23.65	1.25	22.055	127.55	91.11
52.135	21	139.755	91.5	8.65	24.215	89.5	10.5	24.75	1.3	24.13	128.8	102.17
52.315	21	139.82	91.5	8.65	24.23	89.5	10.5	24.85	1.3	24.23	128.85	102.17
47.93	19.5	136.125	90.5	7.65	22.76	88	9.5	22.65	1.2	20.385	126.35	84.18
50.355	20	138.575	90.5	8.25	23.68	89	10	23.75	1.25	22.145	128.2	93
42.29	18.5	133.14	89.5	6.7	20.8	86	9	20	1.15	17.185	123.45	64.9
57.355	21.5	141.66	91.5	9.45	25.405	91	10.5	26.4	1.3	25.745	130.5	112.3
52.87	21	140.115	91.5	8.85	24.45	90	10.5	25.05	1.3	24.425	129	103.71
47.885	19.5	136.11	90.5	7.6	22.705	87.5	9.5	22.6	1.2	20.34	126.35	84.08
44.6	18.5	134.25	90	7	21.555	86.5	9	20.8	1.15	17.87	124.2	72.19
51.245	20.5	139.205	91	8.45	23.895	89.5	10	24.05	1.25	22.425	128.45	99.12
55.09	21	140.695	91.5	9.1	24.885	90.5	10.5	25.65	1.3	25.01	129.4	106.7
54.22	21	140.605	91.5	9	24.72	90	10.5	25.55	1.3	24.91	129.3	106.07
46.015	19	135.015	90	7.25	22.145	87	9	21.7	1.2	19.53	125.55	76.7
44.64	18.5	134.36	90	7.05	21.61	86.5	9	20.8	1.15	17.87	124.25	72.32
46.29	19	135.31	90	7.35	22.285	87	9	21.85	1.2	19.665	125.65	78
55.02	21	140.63	91.5	9.1	24.86	90.5	10.5	25.6	1.3	24.96	129.4	106.67
51.75	21	139.565	91	8.6	24.075	89.5	10.5	24.35	1.3	23.745	128.65	100.61
56.25	21.5	141.35	91.5	9.3	25.155	91	10.5	26.15	1.3	25.5	130.3	110.34
49.225	20	137.655	90.5	7.95	23.085	88.5	9.5	23.15	1.2	20.835	126.9	88.51
56.655	21.5	141.53	91.5	9.4	25.27	91	10.5	26.2	1.3	25.55	130.5	110.89
43.525	18.5	133.665	89.5	6.85	21.285	86.5	9	20.25	1.15	17.4	123.95	68.97
50.71	20	138.75	90.5	8.25	23.765	89.5	10	23.85	1.25	22.24	128.25	95.59
51.86	21	139.65	91	8.65	24.135	89.5	10.5	24.4	1.3	23.79	128.65	100.62
48.38	19.5	136.625	90.5	7.85	22.815	88	9.5	22.9	1.2	20.61	126.7	85.51
53.76	21	140.35	91.5	8.95	24.645	90	10.5	25.3	1.3	24.67	129.15	104.42
45.38	19	134.835	90	7.2	21.985	87	9	21.25	1.2	19.125	124.8	74.33
52.48	21	139.925	91.5	8.7	24.25	89.5	10.5	24.85	1.3	24.23	128.9	102.57
44.815	18.5	134.465	90	7.1	21.69	87	9	20.95	1.2	18.855	124.5	72.78
47.1	19	135.805	90.5	7.45	22.56	87.5	9	22.25	1.2	20.025	126.2	82.09
42.455	18.5	133.15	89.5	6.7	20.905	86	9	20	1.15	17.185	123.45	65.07
53.495	21	140.29	91.5	8.95	24.61	90	10.5	25.2	1.3	24.575	129.15	104.14
43.355	18.5	133.515	89.5	6.85	21.255	86.5	9	20.25	1.15	17.4	123.8	66.9
54.545	21	140.61	91.5	9.05	24.755	90.5	10.5	25.55	1.3	24.91	129.35	106.54
52.535	21	139.955	91.5	8.75	24.305	90	10.5	24.9	1.3	24.28	128.95	103.07
46.43	19	135.33	90	7.35	22.34	87	9	21.9	1.2	19.71	125.8	78.01
49.175	20	137.595	90.5	7.95	23.05	88.5	9.5	23.1	1.2	20.79	126.85	88.51
56.56	21.5	141.485	91.5	9.35	25.215	91	10.5	26.2	1.3	25.55	130.45	110.85
43.43	18.5	133.62	89.5	6.85	21.265	86.5	9	20.25	1.15	17.4	123.8	68.52
56	21.5	141.26	91.5	9.3	25.14	91	10.5	26.05	1.3	25.4	130	110.19
41.245	18.5	132.665	89.5	6.5	20.52	86	9	19.6	1.15	16.845	123	60.51
51.69	21	139.475	91	8.6	24	89.5	10.5	24.3	1.25	22.655	128.55	99.92
56.08	21.5	141.345	91.5	9.3	25.15	91	10.5	26.1	1.3	25.45	130.1	110.31
49.71	20	137.915	90.5	8	23.145	89	10	23.35	1.25	21.775	127.2	89.51
47.755	19.5	135.98	90.5	7.55	22.695	87.5	9.5	22.55	1.2	20.295	126.3	83.8
45.245	19	134.665	90	7.15	21.925	87	9	21.25	1.2	19.125	124.75	74.27
56.325	21.5	141.425	91.5	9.3	25.21	91	10.5	26.15	1.3	25.5	130.35	110.8
47.62	19.5	135.875	90.5	7.55	22.645	87.5	9.5	22.5	1.2	20.25	126.25	83.74
46.12	19	135.135	90	7.3	22.21	87	9	21.7	1.2	19.53	125.55	77.3
49.92	20	138.24	90.5	8.15	23.42	89	10	23.6	1.25	22.005	127.45	90.82
41.505	18.5	132.795	89.5	6.65	20.65	86	9	19.8	1.15	17.02	123.2	61.08
47.535	19.5	135.865	90.5	7.55	22.63	87.5	9.5	22.45	1.2	20.205	126.25	83.48
47.335	19.5	135.81	90.5	7.45	22.565	87.5	9.5	22.4	1.2	20.16	126.2	82.85
44.83	19	134.525	90	7.1	21.765	87	9	21	1.2	18.9	124.5	73.29
49.72	20	137.93	90.5	8	23.22	89	10	23.35	1.25	21.775	127.25	89.59
41.745	17	134.65	84.5	9.85	29.3	100.5	8.5	31.2	1.3	31.335	112.38	62.4
44.265	15.5	133.7	84	8.95	30.5	92.5	8	30.25	1.25	27.22	96.73	59.2
52.49	19	134.1	86	9.8	31.45	107	9.5	33.45	1.4	36.12	122.47	65.9
40.24	15.5	131.65	84	9.1	29.55	90.5	7.5	28.75	1.25	26.94	96.54	58.7
44.845	18	135.05	85.5	9.55	29.7	103	9	32.45	1.35	33.3	116.705	64.2
50.405	17.5	135	85	8.9	29.25	101.5	8.5	31.45	1.3	31.63	113.785	62.9
40.225	17	134.3	84.5	8.6	31.45	98.5	8	32.4	1.3	30.775	108.65	62.1
40.265	16	131.85	84	8.75	31.05	94	8	29.1	1.25	27.83	98.945	59.8
45.32	15.5	131.9	84	8.7	28.1	85	7.5	29.6	1.25	25.905	93.08	58.2
50.665	19	134.5	86	10.6	31.85	108.5	10.5	35.8	1.4	37.38	129.88	66.4
46.56	16.5	133.35	84.5	10	28.8	98.5	8	31.95	1.3	30.235	107.4	62
44.445	18.5	135.05	85.5	9.8	30.3	105	9.5	34.35	1.35	33.645	118.87	64.9
46.61	19	135.05	86.5	10.3	30.7	111.5	10.5	36.3	1.45	39.73	133.7	67
46.32	15.5	131.75	84	8.95	29.25	87	7.5	28.95	1.25	26.405	94.165	58.2
50.625	18.5	135.8	86	11.15	32.9	106	9.5	33.1	1.4	35.825	120.645	65.6
45.83	17	135.05	84.5	9.5	31.5	99.5	8.5	30.55	1.3	31.275	111.23	62.3
45.525	17.5	135.1	84.5	9.05	31.8	101	8.5	32.35	1.3	31.59	113.78	62.7
44.3	15.5	131.55	84	9.25	28.6	93.5	8	30.3	1.25	27.63	97.75	59.6
44.99	18.5	134.95	85.5	9.65	30.25	105	9.5	33.3	1.4	34.945	119.47	65
42.885	15.5	133.45	84	7.85	28.85	90.5	7.5	29	1.25	26.535	95.86	58.6
39.45	16.5	132.4	84	8.65	28.65	97	8	30.15	1.3	29.845	103.58	61.3
46.575	16.5	134.7	84	8.6	29.25	96.5	8	29.9	1.25	28.475	102.67	60.9
47.955	19	135.8	86	10.85	31.5	107	10	35.15	1.4	36.62	124.815	66
43.415	16	133.8	84	8.55	28.8	95.5	8	29	1.25	28.065	99.66	60.2
37.59	15.5	131.8	84	7.85	30.9	92	8	30.7	1.25	27.21	96.635	59.1
44.22	18	134.05	85.5	9.15	31.85	102.5	9	31.5	1.35	32.61	116.06	64
48.27	17.5	134.65	85	9.6	30.7	101.5	8.5	33.25	1.35	32.025	114.32	63.4
47.795	17.5	134.25	85	9.75	32.1	102.5	8.5	32.35	1.35	32.265	114.54	63.7
46.995	19	134.8	86	10.85	32.2	108	10	34.1	1.4	36.97	128.31	66
45.645	15.5	133.7	84	8.85	28	90.5	7.5	30.2	1.25	26.77	95.9	58.6
42.15	18	135.2	85.5	10.6	31.3	103	9	32.3	1.35	33.155	116.415	64.1
38.1	15.5	133.05	84	8.8	28.75	92	8	28.65	1.25	27.055	96.565	59
38.155	15.5	134	84	8.75	28.55	91	7.5	30.5	1.25	27.045	96.565	58.7
50.18	17.5	134.1	85	9.8	30.7	102.5	8.5	32.4	1.35	32.465	114.815	63.7
50.7	18.5	135.3	85.5	10	31.1	105	9.5	33.45	1.35	33.67	118.875	64.9
42.31	16.5	134.95	84.5	8.8	30.5	97.5	8	31.55	1.3	29.96	104.75	61.6
47.625	18.5	134.8	85.5	9.7	30.85	105.5	9.5	33.35	1.4	35.405	119.9	65.1
46.18	18.5	135.75	85.5	10.45	32.05	104	9	33.9	1.35	33.495	118.66	64.7
45.065	17	135.2	84.5	8.75	31.4	99.5	8.5	31.4	1.3	31.18	111.09	62.2
47.87	16.5	133.9	84.5	9.35	29.4	97.5	8	30.55	1.3	29.91	104.71	61.5
51.935	18.5	135.3	85.5	9.95	30.5	105	9.5	32.25	1.35	33.71	118.965	64.9
52.015	18	133.2	85.5	10.7	31	103.5	9	33.45	1.35	33.475	118.365	64.6
38.26	16	133.75	84	9.3	30.8	94	8	31.05	1.25	27.86	99.235	59.8
49.53	17.5	132.75	85	9.65	29.1	101.5	8.5	31.55	1.35	31.71	113.81	63
50.78	19	135.8	86	10.25	33.05	108	10	35.6	1.4	36.69	125.085	66
41.485	15.5	132.15	84	8.25	27.8	90	7.5	27.7	1.25	26.465	95.78	58.6
51.375	17.5	135.55	85	9.1	29.8	101.5	8.5	31.2	1.35	31.9	114.235	63.4
51.735	18	134.2	85.5	9.9	29.45	102.5	9	32.05	1.35	32.545	115.965	64
46.67	19.5	134.5	86.5	11.35	30.9	112	11	37.15	1.45	39.73	134.7	67
36.435	15.5	133.35	84	8.05	28.4	80	7.5	29.05	1.25	25.145	90	58.1
45.075	19	134.25	86	10.35	30.8	107	9.5	34.15	1.4	35.965	121.9	65.8
48.44	18	134.7	85.5	10.5	31.4	103	9	31.45	1.35	33.125	116.26	64.1
53.955	18.5	133.7	85.5	9.75	30.95	106	9.5	33.45	1.4	35.755	120.57	65.6
56.06	19	135.35	86.5	11.4	33	110	10.5	34.55	1.45	39.135	133.7	66.9
42.695	17.5	133.3	85	10.2	32.15	102	8.5	31.75	1.35	32.185	114.525	63.6
41.725	17.5	134.55	84.5	9.85	29.05	100.5	8.5	32.2	1.3	31.35	112.5	62.5
45.47	16.5	132.7	84.5	9.3	30.35	98.5	8	30.85	1.3	30.055	105.96	61.9
43.85	16	133.1	84	8.6	28.95	94	8	29.45	1.25	27.92	99.26	59.9
50.6	18	135.1	85.5	10.1	31.35	103	9	33.55	1.35	33.455	117	64.3
43.255	16	134.4	84	8.85	30.25	95.5	8	31.35	1.25	28.09	99.74	60.2
48.22	19	136.35	86	11	33.2	108.5	10	34.15	1.4	37.2	129.615	66.3
55	19	136.8	86	11.1	30.65	107	10	33.55	1.4	36.36	123.77	66
47.3	18.5	135.9	85.5	10.15	29.75	105	9.5	32.5	1.4	34.92	119.405	65
40.46	16	132.35	84	8.3	29.35	94	8	28.7	1.25	27.67	98.875	59.7
48.89	18	135.25	85	10.3	31.75	102.5	9	32.45	1.35	32.515	114.915	63.9
38.225	16	132.75	84	8.65	31.25	95.5	8	29.7	1.25	28.11	99.84	60.3
55.625	19	134.5	86	10.35	32.6	108.5	10.5	34.45	1.45	38.995	129.91	66.5
38.53	16	134.2	84	9.05	28.75	95.5	8	31.25	1.25	28.035	99.595	59.9
50.57	18.5	133.55	85.5	10.05	30.95	105	9.5	32.4	1.4	35.02	119.61	65
45.28	19	136.8	86	10.45	32.1	107	10	33.7	1.4	36.61	124.795	66
44.455	16	133.5	84	8.3	30.95	94	8	29.25	1.25	27.94	99.47	59.9
54.1	19	136.35	86	11	32.45	108	10	35.15	1.4	36.72	125.165	66
47.71	16.5	134.1	84.5	8.55	30.85	97.5	8	31.4	1.3	29.94	104.75	61.5
52.125	18.5	136.4	85.5	9.9	30.25	105.5	9.5	32.3	1.4	35.12	119.75	65
41.145	15.5	133.35	84	8.15	29.75	90	7.5	30.1	1.25	26.455	95.22	58.3
38.89	16.5	132.2	84	8.5	28.8	97	8	29.85	1.3	29.62	103.23	61.1
50.95	18.5	135.6	85.5	9.9	31.35	105	9.5	33.85	1.35	33.81	119.215	65
44.475	18	133.7	85.5	10.15	31.9	103	9	32.75	1.35	33.39	116.735	64.3
45.16	15.5	133.95	84	8.55	29.2	92	8	29.85	1.25	27.07	96.58	59.1
44.58	18.5	135.95	85.5	10.35	31	105.5	9.5	33.3	1.4	35.325	119.85	65
48.21	17.5	133.55	84.5	8.95	29.85	100.5	8.5	30.75	1.3	31.57	112.675	62.6
52.08	18.5	135.25	85.5	11.05	30.25	106	9.5	34.4	1.4	35.555	120.155	65.3
40.545	16.5	134.3	84.5	9	31.1	98.5	8	32.4	1.3	30.755	107.53	62
41.65	16.5	133.9	84	8.3	31.55	97	8	30.35	1.3	29.68	103.34	61.2
42.275	17.5	133.65	85	10.15	31.45	101.5	8.5	32.45	1.35	32.085	114.5	63.5
46.7	17	134.05	84.5	9.4	30.25	99	8.5	31.7	1.3	31.17	111.085	62.2
43.675	18	135.65	85	9.8	31.9	102.5	9	31.65	1.35	32.475	114.895	63.8
42.16	15.5	133.8	84	8.65	28.05	90.5	7.5	28.1	1.25	26.785	95.97	58.6
44.455	15.5	134.1	84	7.85	30.65	93.5	8	30.5	1.25	27.385	97.045	59.5
52.815	18.5	135.8	85.5	9.55	31.9	105	9.5	34.1	1.4	34.915	119.26	65
52.25	18.5	135.7	85.5	10.35	31.3	106	9.5	34.6	1.4	35.645	120.39	65.4
47.32	17.5	134.8	84.5	8.8	31.4	100.5	8.5	32.2	1.3	31.58	113.75	62.6
47	18.5	134.95	85.5	9.7	29.9	106	9.5	34.85	1.4	35.53	120.06	65.2
44.61	15.5	133.4	84	8.6	30.05	93.5	8	29.4	1.25	27.46	97.245	59.5
43.905	18.5	135.4	85.5	10.75	31.4	104	9.5	31.95	1.35	33.555	118.76	64.8
46.83	19	136.05	86	11.15	31.6	108	10	36.05	1.4	37.165	128.5	66.2
51.365	18.5	135.05	85.5	10.5	31.9	106	9.5	33.2	1.4	35.69	120.44	65.6
39.385	16.5	133.35	84	9.1	30.9	96.5	8	30.95	1.25	28.56	102.8	61
45.605	15.5	132.65	84	8.95	28.9	85	7.5	29.1	1.25	25.88	91.01	58.1
43.905	15.5	133.75	84	7.95	29.6	93.5	8	29.55	1.25	27.445	97.13	59.5
56	19	137.25	86	11.3	33	109	10.5	36.35	1.45	39.085	131.975	66.8
50.06	18.5	133.85	86	10.2	31.35	107	9.5	32.95	1.4	35.91	120.75	65.7
46.035	19	135.7	86.5	10.9	30.8	110	10.5	34.9	1.45	39.13	132.98	66.9
41.15	16	133.65	84	8.3	28.8	96	8	30.7	1.25	28.17	100.895	60.3
35	15.5	131.1	84	7.95	27.8	75	7.5	26.95	1.25	25.145	82	58
47.565	19	134.45	86	11.1	33.25	108.5	10.5	35.55	1.45	39.055	129.925	66.7
44.7	16.5	134.75	84	8.6	29	96.5	8	29.6	1.25	28.41	102.385	60.5
46.835	17.5	134.9	85	9.4	31.7	101.5	8.5	31.6	1.35	31.805	114.005	63.2
50.145	17.5	134.25	85	9.95	31.4	101.5	8.5	32.95	1.35	31.865	114.21	63.3
52.2	18.5	135.95	85.5	10.55	31.75	106	9.5	34.6	1.4	35.745	120.46	65.6
47.235	16.5	133.25	84	9.35	29.25	96.5	8	29.75	1.25	28.64	103.2	61
44.11	16.5	133.2	84	9.55	29.75	96.5	8	31.6	1.25	28.43	102.465	60.5
41.31	15.5	133.75	84	8.95	28.15	93.5	8	29.9	1.25	27.49	97.7	59.5
46.595	15.5	132.45	84	8.9	29.85	90.5	7.5	29.05	1.25	26.85	96.33	58.7
41.265	17	133.15	84.5	8.9	29.75	100.5	8.5	32.6	1.3	31.32	111.37	62.3
46.005	19	134.1	86	10.55	31.7	107	9.5	35.25	1.4	36.09	122.45	65.8
45.485	17	135.05	84.5	8.55	29.4	99	8.5	32.35	1.3	31.095	111.04	62.2
52.69	19	136.6	86	10.2	31.2	107	10	35.05	1.4	36.335	123.7	65.9
53.695	19	136.4	86	10.75	31.1	107	10	34.6	1.4	36.645	124.955	66
37.495	15.5	133.8	84	8.65	28.1	90.5	7.5	28.1	1.25	26.815	96.065	58.7
43.75	16.5	132.55	84	9.45	30	96	8	29.4	1.25	28.36	101.36	60.4
49.425	17	133.25	84.5	9.4	31.7	99	8.5	31.65	1.3	31.02	110.98	62.2
49.4	18.5	136.05	86	11.1	30.55	106.5	9.5	33.5	1.4	35.845	120.71	65.7
49.87	18	135.7	85.5	10.05	30.8	103.5	9	33	1.35	33.475	118.315	64.4
51.345	18	134.05	85.5	10.25	30.3	103	9	33.1	1.35	32.635	116.15	64
40.62	15.5	134.15	84	8.25	29.8	92.5	8	29.5	1.25	27.35	96.97	59.4
51.16	18.5	134.75	85.5	10.5	30.65	106	9.5	34.3	1.4	35.51	119.97	65.1
53.36	19	135.6	86	9.95	30.5	107	10	35.45	1.4	36.2	122.635	65.9
44.1	17.5	134.85	85	10.25	31.9	102.5	8.5	31.8	1.35	32.35	114.685	63.7
42.29	17	133.35	84.5	8.55	31.25	98.5	8	32.25	1.3	30.94	108.67	62.1
45.555	16.5	133.3	84.5	9.4	29.7	98.5	8	31.25	1.3	30.045	104.75	61.8
42.71	15.5	132.9	84	9	28.2	92.5	8	29.8	1.25	27.315	96.845	59.3
49.575	16.5	133.2	84.5	8.75	28.95	98.5	8	30.6	1.3	30.16	107.315	62
43.61	16.5	134.35	84	9.35	29.55	97.5	8	29.6	1.3	29.875	104.61	61.4
47.08	16	133.5	84	9.25	31.25	96	8	29.65	1.25	28.24	101.195	60.4
49.76	18	135.35	85.5	9.8	32.15	103	9	32.2	1.35	33.185	116.42	64.1
47.47	16	134.6	84	8.1	28.6	96	8	30.75	1.25	28.225	101.04	60.4
43.19	17.5	134.45	85	10.25	31.2	101.5	8.5	31.55	1.35	31.83	114.125	63.3
39.52	16	134	84	8.45	28.45	94	8	28.8	1.25	27.81	98.905	59.8
54.035	19	136.1	86	10.4	30.5	108	10	33.95	1.4	36.875	126.29	66
39.245	16.5	132.15	84	9	29.2	97	8	29.9	1.3	29.735	103.425	61.2
45.075	18	134.3	85.5	10.45	29.5	102.5	9	31.75	1.35	32.57	116.05	64
42.995	18	133.35	85.5	10.7	32.1	103	9	32.4	1.35	33.47	117.305	64.3
41.35	15.5	131.55	84	9.3	28.2	94	8	30.8	1.25	27.665	98.845	59.7
41.195	16	134.5	84	8.5	29.1	96	8	29.25	1.25	28.36	101.285	60.4
46.675	19	137.05	86	11.45	32.8	109	10.5	34.6	1.45	39.075	130.935	66.8
53.78	19	134.95	86	10.95	33.05	107	9.5	34.3	1.4	35.99	122.15	65.8
43.51	17.5	133.85	85	10.05	31.4	101.5	8.5	31	1.35	31.78	113.93	63
42.755	15.5	131.25	84	7.7	30.2	90	7.5	28.9	1.25	26.465	95.435	58.6
51.285	18.5	135.65	85.5	11	31.2	106	9.5	34	1.4	35.795	120.605	65.6
67.765	18.5	136.2	95	8.4	26.9	125.5	7	27.7	1.2	26.085	144.845	129.94
66.845	18.5	135.9	95	8.15	26.65	124.5	7	27.3	1.2	25.765	143.76	128.28
70.645	20.5	138.25	96.5	9.3	28	127.5	8	30.1	1.3	28.635	152.89	135.34
69.345	20	137.15	95.5	8.9	27.55	126.5	7	28.75	1.3	27.3	149.12	133.02
70.86	21	138.45	96.5	9.4	28.1	128	8	30.4	1.3	28.765	153.665	136.12
63.065	17	134.25	94	7.2	25.15	122.5	6	25.65	1.2	23.7	136.41	124.26
66.28	18	135.45	94.5	7.95	26.15	124.5	6	26.9	1.2	25.54	141.97	127.26
73.89	21.5	139.6	96.5	10	28.7	129	8	31.25	1.3	29.96	156.565	139.2
70.595	20.5	138.1	96.5	9.25	28	127.5	8	30.05	1.3	28.56	152.23	135.19
63.32	17	134.3	94	7.25	25.25	122.5	6	25.7	1.2	23.905	137	124.3
66.65	18	135.85	95	8.1	26.45	124.5	7	27.2	1.2	25.715	143.34	128.17
65.125	17.5	135.05	94	7.7	25.75	124	6	26.55	1.2	25.12	139.91	126.3
72.305	21.5	139.05	96.5	9.65	28.3	128.5	8	30.75	1.3	29.29	155.11	137.7
72.735	21.5	139.2	96.5	9.8	28.4	129	8	30.8	1.3	29.605	155.655	137.79
67.99	18.5	136.4	95	8.4	27	125.5	7	27.8	1.2	26.36	145.245	130.19
73.735	21.5	139.55	96.5	10	28.6	129	8	31.15	1.3	29.86	156.38	139.06
70.625	20.5	138.2	96.5	9.25	28	127.5	8	30.05	1.3	28.565	152.515	135.21
70.03	20	137.5	95.5	9.05	27.65	127	7.5	29.25	1.3	27.685	150.23	133.45
64.71	17	134.85	94	7.6	25.6	123.5	6	26.3	1.2	24.795	139.01	125.55
73.505	21.5	139.55	96.5	9.95	28.55	129	8	31.1	1.3	29.835	156.13	138.85
66.665	18	135.9	95	8.1	26.55	124.5	7	27.2	1.2	25.735	143.635	128.22
72.295	21.5	138.95	96.5	9.65	28.3	128.5	8	30.7	1.3	29.21	155.07	137.52
63.435	17	134.35	94	7.25	25.25	122.5	6	25.75	1.2	23.94	137.05	124.33
71.87	21.5	138.85	96.5	9.5	28.2	128.5	8	30.6	1.3	29.105	154.555	137.16
67.34	18.5	136	95	8.25	26.75	125	7	27.5	1.2	25.94	144.145	128.76
69.77	20	137.3	95.5	9	27.6	126.5	7	28.9	1.3	27.55	149.865	133.21
68.375	19.5	136.65	95.5	8.6	27.15	125.5	7	28.1	1.25	26.65	147.035	130.9
70.185	20	137.7	95.5	9.15	27.75	127.5	7.5	29.45	1.3	28.155	150.795	134.14
73.03	21.5	139.4	96.5	9.85	28.55	129	8	30.95	1.3	29.72	155.86	138.36
68.275	19.5	136.6	95.5	8.6	27.1	125.5	7	28.05	1.2	26.57	146.355	130.8
68.33	19.5	136.65	95.5	8.6	27.1	125.5	7	28.05	1.2	26.61	146.465	130.83
70.465	20	137.85	95.5	9.15	27.85	127.5	8	29.65	1.3	28.375	151.4	134.46
62.235	17	134	94	7.05	25	122.5	6	25.55	1.2	23.565	135.755	124.01
60.65	17	134	94	7	25	122.5	6	25.5	1.15	23.025	135.5	123.2
74.36	21.5	139.9	96.5	10.25	29.3	129	8	31.45	1.3	30.5	157.23	139.92
67.655	18.5	136.1	95	8.35	26.8	125	7	27.6	1.2	26.03	144.57	129.3
64.75	17	134.85	94	7.6	25.6	123.5	6	26.35	1.2	24.85	139.22	125.6
73.075	21.5	139.4	96.5	9.9	28.55	129	8	30.95	1.3	29.77	155.945	138.45
63.81	17	134.4	94	7.3	25.3	122.5	6	25.9	1.2	24.14	137.785	124.53
67.895	18.5	136.35	95	8.4	26.9	125.5	7	27.8	1.2	26.28	144.995	130.18
62.745	17	134.05	94	7.05	25	122.5	6	25.6	1.2	23.565	135.87	124.02
62.915	17	134.1	94	7.1	25.1	122.5	6	25.65	1.2	23.62	136.2	124.1
68.955	19.5	137	95.5	8.8	27.45	126.5	7	28.45	1.3	27.005	148.305	132.68
72.22	21.5	138.9	96.5	9.6	28.2	128.5	8	30.65	1.3	29.185	154.69	137.41
68.04	19	136.5	95	8.45	27.05	125.5	7	27.85	1.2	26.39	145.585	130.44
69.045	19.5	137.05	95.5	8.85	27.45	126.5	7	28.55	1.3	27.02	148.405	132.86
65.02	17.5	135.05	94	7.7	25.75	124	6	26.55	1.2	25.02	139.87	126.16
67.745	18.5	136.2	95	8.4	26.9	125.5	7	27.65	1.2	26.055	144.715	129.71
67.01	18.5	136	95	8.25	26.7	125	7	27.35	1.2	25.82	143.925	128.3
63.895	17	134.6	94	7.4	25.4	123	6	26	1.2	24.385	138.2	125.17
69.385	20	137.2	95.5	8.95	27.6	126.5	7	28.8	1.3	27.34	149.305	133.04
69.89	20	137.3	95.5	9.05	27.65	126.5	7.5	29.05	1.3	27.615	149.965	133.29
73.995	21.5	139.65	96.5	10	28.75	129	8	31.25	1.3	30.03	156.665	139.23
63.86	17	134.5	94	7.35	25.35	123	6	25.9	1.2	24.19	138.01	124.59
68.735	19.5	136.8	95.5	8.7	27.3	126.5	7	28.25	1.3	26.755	147.65	131.86
63.88	17	134.5	94	7.4	25.35	123	6	25.95	1.2	24.38	138.03	125.05
67.695	18.5	136.15	95	8.35	26.85	125.5	7	27.65	1.2	26.04	144.655	129.44
64.605	17	134.8	94	7.6	25.45	123	6	26.15	1.2	24.695	138.825	125.5
74.35	21.5	139.9	96.5	10.25	29.2	129	8	31.45	1.3	30.405	157.16	139.87
70.125	20	137.6	95.5	9.1	27.7	127	7.5	29.35	1.3	27.96	150.355	133.58
65.205	17.5	135.1	94	7.7	25.85	124	6	26.65	1.2	25.195	140.44	126.39
75.7	21.5	140	96.5	10.25	29.4	129	8	31.75	1.3	34.61	157.35	139.96
67.615	18.5	136.1	95	8.35	26.8	125	7	27.55	1.2	26.03	144.36	129.25
72.775	21.5	139.3	96.5	9.8	28.45	129	8	30.85	1.3	29.62	155.745	137.86
74.095	21.5	139.8	96.5	10.05	28.85	129	8	31.35	1.3	30.205	156.84	139.3
70.84	21	138.3	96.5	9.35	28.1	128	8	30.4	1.3	28.755	153.635	136.05
69.29	19.5	137.15	95.5	8.85	27.5	126.5	7	28.7	1.3	27.165	149.02	132.94
69.41	20	137.25	95.5	8.95	27.6	126.5	7	28.85	1.3	27.53	149.62	133.21
69.695	20	137.25	95.5	8.95	27.6	126.5	7	28.9	1.3	27.54	149.715	133.21
65.67	17.5	135.35	94	7.9	26	124.5	6	26.8	1.2	25.475	141.26	126.98
64.865	17	135.05	94	7.7	25.65	123.5	6	26.55	1.2	25.015	139.535	126.14
64.655	17	134.8	94	7.6	25.5	123	6	26.15	1.2	24.735	138.87	125.5
67.83	18.5	136.3	95	8.4	26.9	125.5	7	27.7	1.2	26.16	144.92	129.94
72.64	21.5	139.1	96.5	9.75	28.4	129	8	30.8	1.3	29.42	155.375	137.77
71.785	21	138.85	96.5	9.5	28.2	128	8	30.5	1.3	29.095	154.305	137.07
63.025	17	134.2	94	7.15	25.15	122.5	6	25.65	1.2	23.685	136.275	124.18
64.305	17	134.75	94	7.5	25.45	123	6	26.05	1.2	24.445	138.63	125.33
72.55	21.5	139.1	96.5	9.75	28.35	129	8	30.8	1.3	29.36	155.245	137.74
67.285	18.5	136	95	8.25	26.7	125	7	27.4	1.2	25.895	143.985	128.45
71.245	21	138.7	96.5	9.45	28.2	128	8	30.45	1.3	29.02	154.195	136.91
63.56	17	134.4	94	7.3	25.25	122.5	6	25.75	1.2	24.02	137.465	124.34
70.495	20.5	137.9	95.5	9.25	27.85	127.5	8	29.75	1.3	28.42	151.415	134.58
66.865	18.5	135.9	95	8.2	26.65	125	7	27.3	1.2	25.775	143.825	128.3
63.165	17	134.25	94	7.25	25.25	122.5	6	25.65	1.2	23.825	136.65	124.29
67.585	18.5	136.05	95	8.3	26.8	125	7	27.5	1.2	25.96	144.27	129.09
66.605	18	135.7	95	8.05	26.4	124.5	7	27.1	1.2	25.67	143.04	127.95
68.585	19.5	136.8	95.5	8.65	27.25	126.5	7	28.15	1.3	26.755	147.6	131.8
67.94	18.5	136.4	95	8.4	26.95	125.5	7	27.8	1.2	26.3	145.12	130.19
65.42	17.5	135.25	94	7.75	26	124	6	26.75	1.2	25.415	140.775	126.59
65.465	17.5	135.3	94	7.8	26	124	6	26.75	1.2	25.425	140.9	126.63
75.065	21.5	139.9	96.5	10.25	29.35	129	8	31.5	1.3	31.335	157.245	139.93
65.235	17.5	135.15	94	7.75	25.85	124	6	26.7	1.2	25.345	140.485	126.41
72.015	21.5	138.85	96.5	9.6	28.2	128.5	8	30.6	1.3	29.18	154.635	137.39
69.14	19.5	137.1	95.5	8.85	27.5	126.5	7	28.55	1.3	27.08	148.46	132.87
65.39	17.5	135.25	94	7.75	25.9	124	6	26.7	1.2	25.385	140.56	126.54
70.775	21	138.3	96.5	9.35	28.05	128	8	30.25	1.3	28.715	153.485	135.77
65.16	17.5	135.05	94	7.7	25.85	124	6	26.6	1.2	25.18	140.16	126.34
74.125	21.5	139.8	96.5	10.05	29.05	129	8	31.4	1.3	30.3	156.885	139.65
62.855	17	134.1	94	7.05	25	122.5	6	25.6	1.2	23.595	135.965	124.06
65.96	17.5	135.45	94	7.95	26.05	124.5	6	26.85	1.2	25.535	141.83	127.23
68.01	19	136.4	95	8.4	27	125.5	7	27.85	1.2	26.385	145.435	130.2
66.65	18	135.8	95	8.1	26.45	124.5	7	27.1	1.2	25.705	143.225	127.97
63.79	17	134.4	94	7.3	25.25	122.5	6	25.8	1.2	24.065	137.625	124.42
68.94	19.5	136.95	95.5	8.8	27.4	126.5	7	28.45	1.3	26.995	148.23	132.64
64.38	17	134.8	94	7.5	25.45	123	6	26.1	1.2	24.635	138.72	125.39
71.52	21	138.75	96.5	9.5	28.2	128	8	30.5	1.3	29.05	154.25	137.04
64.675	17	134.85	94	7.6	25.6	123	6	26.25	1.2	24.74	138.895	125.51
70.32	20	137.7	95.5	9.15	27.85	127.5	7.5	29.5	1.3	28.25	150.995	134.28
69.895	20	137.35	95.5	9.05	27.65	127	7.5	29.2	1.3	27.675	150.02	133.39
64.425	17	134.8	94	7.55	25.45	123	6	26.15	1.2	24.68	138.805	125.49
65.825	17.5	135.45	94	7.9	26.05	124.5	6	26.8	1.2	25.53	141.575	127.09
66.72	18	135.9	95	8.1	26.6	124.5	7	27.25	1.2	25.755	143.665	128.24
70.91	21	138.6	96.5	9.45	28.15	128	8	30.45	1.3	28.8	153.825	136.35
66.48	18	135.6	94.5	8.05	26.4	124.5	7	27	1.2	25.65	142.685	127.7
68.44	19.5	136.7	95.5	8.65	27.2	126	7	28.15	1.3	26.71	147.445	131.6
64.855	17	134.95	94	7.6	25.65	123.5	6	26.5	1.2	24.99	139.44	126.13
70.545	20.5	138.05	96.5	9.25	27.95	127.5	8	30	1.3	28.505	152.175	134.94
66.305	18	135.5	94.5	7.95	26.15	124.5	6	26.95	1.2	25.625	142.07	127.42
71.08	21	138.7	96.5	9.45	28.15	128	8	30.45	1.3	28.865	154.02	136.35
73.115	21.5	139.55	96.5	9.9	28.55	129	8	31.1	1.3	29.79	156.09	138.57
68.23	19.5	136.55	95.5	8.6	27.1	125.5	7	28	1.2	26.53	146.15	130.69
71.24	21	138.7	96.5	9.45	28.15	128	8	30.45	1.3	28.955	154.16	136.76
74.24	21.5	139.85	96.5	10.15	29.1	129	8	31.4	1.3	30.37	156.94	139.71
66.535	18	135.65	95	8.05	26.4	124.5	7	27.05	1.2	25.655	142.995	127.9
66.355	18	135.5	94.5	7.95	26.3	124.5	6.5	26.95	1.2	25.625	142.24	127.42
70.395	20	137.75	95.5	9.15	27.85	127.5	7.5	29.55	1.3	28.31	151.14	134.33
68.14	19.5	136.5	95	8.5	27.1	125.5	7	27.95	1.2	26.47	146.135	130.59
70.495	20.5	137.9	95.5	9.25	27.9	127.5	8	29.8	1.3	28.455	151.775	134.68
68.07	19	136.5	95	8.5	27.1	125.5	7	27.95	1.2	26.425	145.87	130.47
64.27	17	134.65	94	7.45	25.45	123	6	26.05	1.2	24.425	138.54	125.31
72.38	21.5	139.05	96.5	9.7	28.3	128.5	8	30.8	1.3	29.34	155.145	137.72
68.425	19.5	136.65	95.5	8.65	27.2	126	7	28.1	1.3	26.67	147.23	131.25
64.835	17	134.95	94	7.6	25.65	123.5	6	26.45	1.2	24.895	139.295	126.02
70.515	20.5	138.05	95.5	9.25	27.95	127.5	8	30	1.3	28.495	152.115	134.87
74.01	21.5	139.65	96.5	10.05	28.75	129	8	31.3	1.3	30.12	156.815	139.25
67.265	18.5	136	95	8.25	26.7	125	7	27.35	1.2	25.85	143.95	128.31
70.905	21	138.5	96.5	9.4	28.15	128	8	30.4	1.3	28.785	153.805	136.27
66.47	18	135.6	94.5	7.95	26.35	124.5	7	27	1.2	25.64	142.665	127.68
70.145	20	137.6	95.5	9.1	27.75	127	7.5	29.4	1.3	28.1	150.445	133.79
68.935	19.5	136.9	95.5	8.75	27.4	126.5	7	28.4	1.3	26.875	147.985	132.58
71.155	21	138.7	96.5	9.45	28.15	128	8	30.45	1.3	28.88	154.105	136.58
64.775	17	134.95	94	7.6	25.65	123.5	6	26.45	1.2	24.87	139.265	125.82
68.9	19.5	136.9	95.5	8.75	27.35	126.5	7	28.35	1.3	26.875	147.82	132.5
65.6	17.5	135.35	94	7.85	26	124	6	26.8	1.2	25.475	140.965	126.66
70.74	21	138.25	96.5	9.3	28.05	128	8	30.2	1.3	28.68	153.235	135.6
64.205	17	134.65	94	7.45	25.4	123	6	26.05	1.2	24.42	138.275	125.2
68.79	19.5	136.85	95.5	8.75	27.3	126.5	7	28.3	1.3	26.8	147.71	132.36
66.39	18	135.55	94.5	7.95	26.3	124.5	6.5	27	1.2	25.635	142.455	127.57
72.99	21.5	139.35	96.5	9.85	28.5	129	8	30.95	1.3	29.68	155.8	138.36
70.17	20	137.7	95.5	9.1	27.75	127	7.5	29.4	1.3	28.125	150.64	134.02
57.9	13.5	143.45	85.5	11.3	29	139	9	23.5	1	39.001	146.14	111.16
60.205	14.5	145.25	86.5	12	29.8	141.5	10	24	1.05	60.159	151.2	114.6
56.47	13	142.45	85.5	10.85	28.55	138	9	23.25	0.95	25.5775	143.055	109.49
59.225	13.5	144.45	86	11.65	29.45	140.5	9.5	23.7	1.05	50.389	149.025	112.94
60.99	14.5	145.9	87	12.35	30.15	142	10.5	24.15	1.05	68.9185	152.77	115.47
61.965	15	146.55	87	12.65	30.5	142.5	10.5	24.35	1.15	79.196	155.13	116.39
58.975	13.5	144.15	86	11.6	29.25	140	9.5	23.65	1	46.8035	147.975	112.52
63.445	15	147.5	87	13	31	143.5	10.5	24.55	1.15	90.571	156.92	117.99
57.315	13.5	143.15	85.5	11.2	28.9	139	9	23.45	1	35.401	145.175	110.83
56.01	13	142.2	85.5	10.7	28.3	137.5	9	23.2	0.9	20.4305	142.025	108.81
62.135	15	146.75	87	12.7	30.6	143	10.5	24.4	1.15	80.738	155.41	116.69
62.835	15	147.15	87	12.85	30.75	143.5	10.5	24.5	1.15	86.4565	156.395	117.54
60.12	14.5	145.25	86.5	12	29.75	141.5	10	24	1.05	59.6455	151.1	114.55
59.65	14.5	144.75	86.5	11.8	29.6	141	9.5	23.9	1.05	53.9665	149.93	113.67
58.14	13.5	143.7	85.5	11.4	29.05	139.5	9.5	23.5	1	41.0685	146.585	111.54
63.425	15	147.5	87	13	31	143.5	10.5	24.55	1.15	90.0625	156.86	117.95
57.46	13.5	143.25	85.5	11.2	28.95	139	9	23.45	1	35.9075	145.35	110.85
61.265	14.5	146.15	87	12.4	30.25	142.5	10.5	24.25	1.05	71.968	153.29	115.69
55.73	13	141.7	85.5	10.6	28.15	137.5	9	23.1	0.9	16.817	141.18	108.36
63.285	15	147.45	87	12.95	31	143.5	10.5	24.55	1.15	89.559	156.795	117.9
62.315	15	146.75	87	12.7	30.65	143	10.5	24.4	1.15	81.2475	155.485	116.72
60.09	14.5	145.2	86.5	12	29.75	141.5	10	24	1.05	59.139	150.985	114.52
56.035	13	142.2	85.5	10.7	28.3	137.5	9	23.2	0.9	20.9545	142.1	108.83
63.095	15	147.4	87	12.95	30.95	143.5	10.5	24.5	1.15	88.5435	156.66	117.7
61.785	15	146.45	87	12.6	30.45	142.5	10.5	24.3	1.15	77.6595	154.785	116.27
60.04	14.5	145.15	86.5	11.95	29.75	141	10	23.95	1.05	58.102	150.82	114.44
56.22	13	142.4	85.5	10.75	28.5	138	9	23.25	0.95	24.048	142.91	109.37
61.22	14.5	146.05	87	12.35	30.2	142.5	10.5	24.25	1.05	71.4585	153.055	115.6
56.67	13	142.6	85.5	10.9	28.6	138.5	9	23.3	0.95	27.6345	143.465	109.89
56.16	13	142.35	85.5	10.75	28.45	138	9	23.2	0.95	23.0225	142.555	109.11
56.17	13	142.35	85.5	10.75	28.45	138	9	23.2	0.95	23.5345	142.78	109.33
59.155	13.5	144.4	86	11.6	29.4	140.5	9.5	23.7	1.05	49.364	148.795	112.75
60.395	14.5	145.4	86.5	12.05	29.9	141.5	10	24	1.05	62.227	151.74	114.72
60.325	14.5	145.3	86.5	12.05	29.85	141.5	10	24	1.05	61.692	151.48	114.71
56.89	13.5	142.9	85.5	11.05	28.8	139	9	23.4	0.95	31.733	144.06	110.37
58.215	13.5	143.7	85.5	11.4	29.05	139.5	9.5	23.5	1	41.6025	146.695	111.59
55.765	13	141.75	85.5	10.6	28.2	137.5	9	23.1	0.9	16.82	141.245	108.5
56.68	13	142.65	85.5	10.9	28.6	138.5	9	23.35	0.95	28.139	143.57	109.94
56.79	13	142.75	85.5	10.95	28.65	138.5	9	23.35	0.95	29.6745	143.67	110.19
57.975	13.5	143.55	85.5	11.35	29.05	139.5	9	23.5	1	40.047	146.42	111.31
60.44	14.5	145.45	86.5	12.1	29.9	141.5	10	24.05	1.05	62.748	151.805	114.73
60.595	14.5	145.6	86.5	12.1	29.95	141.5	10	24.1	1.05	63.762	151.925	114.81
61.5	15	146.3	87	12.5	30.35	142.5	10.5	24.25	1.1	74.5425	154.15	116.11
60.065	14.5	145.15	86.5	11.95	29.75	141	10	24	1.05	58.6155	150.85	114.47
58.515	13.5	143.9	85.5	11.5	29.2	140	9.5	23.6	1	44.1945	147.08	111.97
61.555	15	146.3	87	12.55	30.35	142.5	10.5	24.25	1.15	75.0805	154.275	116.12
62.765	15	147.1	87	12.8	30.75	143.5	10.5	24.5	1.15	85.951	156.22	117.49
57.89	13.5	143.4	85.5	11.3	29	139	9	23.5	1	38.491	146.115	111.04
61.625	15	146.4	87	12.55	30.4	142.5	10.5	24.25	1.15	76.108	154.5	116.15
56.88	13.5	142.8	85.5	11	28.75	139	9	23.35	0.95	31.198	144.04	110.34
60.62	14.5	145.7	86.5	12.15	29.95	141.5	10.5	24.1	1.05	64.808	152.22	115.12
58.295	13.5	143.8	85.5	11.45	29.15	139.5	9.5	23.6	1	42.6325	146.87	111.64
59.795	14.5	144.95	86.5	11.85	29.65	141	9.5	23.9	1.05	55.5455	150.29	114.08
56.86	13	142.75	85.5	11	28.7	138.5	9	23.35	0.95	30.181	143.705	110.32
60.67	14.5	145.7	86.5	12.2	30	141.5	10.5	24.1	1.05	65.8345	152.36	115.2
56.88	13	142.75	85.5	11	28.75	138.5	9	23.35	0.95	30.685	143.865	110.34
58.255	13.5	143.75	85.5	11.4	29.15	139.5	9.5	23.6	1	42.123	146.82	111.63
55.895	13	142.05	85.5	10.7	28.3	137.5	9	23.15	0.9	18.8645	141.775	108.7
62.345	15	146.8	87	12.7	30.7	143	10.5	24.4	1.15	81.7505	155.51	116.8
61.05	14.5	146.05	87	12.35	30.15	142	10.5	24.15	1.05	69.9305	152.855	115.47
55.7	13	141.65	85.5	10.5	28.1	137.5	9	23.05	0.9	16.806	140.705	108.21
57.09	13.5	143	85.5	11.05	28.85	139	9	23.4	0.95	32.8005	144.36	110.57
56.55	13	142.55	85.5	10.9	28.6	138	9	23.25	0.95	26.612	143.31	109.69
59.685	14.5	144.75	86.5	11.85	29.65	141	9.5	23.9	1.05	54.502	150.12	113.68
55.685	13	141.65	85.5	10.5	28.05	137.5	9	23.05	0.9	16.802	140.58	108.15
60.94	14.5	145.85	87	12.3	30.1	142	10.5	24.15	1.05	68.415	152.705	115.33
59.18	13.5	144.4	86	11.6	29.4	140.5	9.5	23.7	1.05	49.879	148.925	112.81
61.39	15	146.25	87	12.45	30.3	142.5	10.5	24.25	1.1	73.5085	153.745	115.98
61.45	15	146.25	87	12.45	30.3	142.5	10.5	24.25	1.1	74.026	153.96	116.01
61.32	15	146.2	87	12.45	30.3	142.5	10.5	24.25	1.1	72.998	153.63	115.86
62.685	15	147.05	87	12.8	30.75	143.5	10.5	24.45	1.15	85.4355	156.145	117.41
55.94	13	142.1	85.5	10.7	28.3	137.5	9	23.2	0.9	19.395	141.83	108.72
57.96	13.5	143.5	85.5	11.35	29.05	139	9	23.5	1	39.5235	146.21	111.28
59.64	14	144.65	86.5	11.75	29.6	141	9.5	23.85	1.05	53.454	149.465	113.53
63.06	15	147.35	87	12.95	30.95	143.5	10.5	24.5	1.15	88.0335	156.555	117.64
60.605	14.5	145.6	86.5	12.1	29.95	141.5	10	24.1	1.05	64.2915	152.095	114.84
62.52	15	146.95	87	12.8	30.75	143.5	10.5	24.4	1.15	83.874	155.795	117.26
59.58	14	144.6	86.5	11.75	29.55	141	9.5	23.85	1.05	52.9325	149.375	113.49
61.765	15	146.45	87	12.6	30.45	142.5	10.5	24.3	1.15	77.1575	154.655	116.27
57.74	13.5	143.35	85.5	11.25	29	139	9	23.5	1	37.9875	145.8	111.04
56.06	13	142.2	85.5	10.75	28.35	137.5	9	23.2	0.9	21.4665	142.3	108.85
57.16	13.5	143	85.5	11.05	28.85	139	9	23.4	0.95	33.3185	144.595	110.58
60.255	14.5	145.25	86.5	12	29.8	141.5	10	24	1.05	60.6715	151.305	114.68
62.09	15	146.6	87	12.7	30.5	142.5	10.5	24.35	1.15	79.7055	155.185	116.6
56.495	13	142.55	85.5	10.85	28.55	138	9	23.25	0.95	26.083	143.16	109.52
55.975	13	142.1	85.5	10.7	28.3	137.5	9	23.2	0.9	19.913	141.905	108.78
61.015	14.5	146	87	12.35	30.15	142	10.5	24.15	1.05	69.4265	152.835	115.47
58.02	13.5	143.65	85.5	11.4	29.05	139.5	9	23.5	1	40.5585	146.51	111.39
57.545	13.5	143.25	85.5	11.25	28.95	139	9	23.5	1	36.9615	145.645	110.93
57.635	13.5	143.25	85.5	11.25	28.95	139	9	23.5	1	37.4725	145.745	110.96
56.96	13.5	142.95	85.5	11.05	28.8	139	9	23.4	0.95	32.296	144.115	110.55
55.72	13	141.65	85.5	10.6	28.1	137.5	9	23.1	0.9	16.813	140.91	108.25
63.13	15	147.45	87	12.95	31	143.5	10.5	24.55	1.15	89.0565	156.73	117.72
61.585	15	146.35	87	12.55	30.4	142.5	10.5	24.25	1.15	75.5945	154.36	116.13
57.54	13.5	143.25	85.5	11.25	28.95	139	9	23.45	1	36.436	145.505	110.85
60.895	14.5	145.85	87	12.3	30.1	142	10.5	24.1	1.05	67.8795	152.69	115.29
62.895	15	147.3	87	12.85	30.8	143.5	10.5	24.5	1.15	86.9715	156.505	117.59
62.42	15	146.8	87	12.7	30.7	143.5	10.5	24.4	1.15	82.289	155.605	116.94
60.565	14.5	145.5	86.5	12.1	29.95	141.5	10	24.1	1.05	63.2555	151.825	114.74
58.935	13.5	144.05	86	11.5	29.25	140	9.5	23.65	1	46.296	147.735	112.22
59.085	13.5	144.3	86	11.6	29.35	140	9.5	23.65	1.05	48.3355	148.415	112.7
62.1	15	146.7	87	12.7	30.6	142.5	10.5	24.35	1.15	80.2245	155.29	116.61
56.78	13	142.75	85.5	10.9	28.65	138.5	9	23.35	0.95	29.1585	143.64	110.12
56.15	13	142.35	85.5	10.75	28.45	138	9	23.2	0.95	22.4895	142.41	109.03
55.865	13	141.85	85.5	10.65	28.25	137.5	9	23.1	0.9	17.832	141.43	108.61
63.045	15	147.3	87	12.85	30.85	143.5	10.5	24.5	1.15	87.521	156.54	117.6
62.615	15	147	87	12.8	30.75	143.5	10.5	24.45	1.15	84.9195	155.95	117.35
58.475	13.5	143.9	85.5	11.5	29.2	140	9.5	23.6	1	43.662	147	111.81
58.345	13.5	143.85	85.5	11.45	29.15	139.5	9.5	23.6	1	43.141	146.94	111.76
55.875	13	141.85	85.5	10.65	28.25	137.5	9	23.15	0.9	18.3405	141.67	108.66
58.9	13.5	144.05	86	11.5	29.25	140	9.5	23.65	1	45.778	147.69	112.12
62.56	15	146.95	87	12.8	30.75	143.5	10.5	24.4	1.15	84.403	155.865	117.3
59.305	13.5	144.55	86	11.7	29.45	140.5	9.5	23.8	1.05	51.3915	149.125	113.06
59.935	14.5	145.05	86.5	11.95	29.7	141	10	23.95	1.05	57.0795	150.695	114.2
56.455	13	142.45	85.5	10.8	28.55	138	9	23.25	0.95	25.074	142.985	109.44
55.54	13	141.55	85.5	10.5	28.05	137.5	9	23.05	0.9	16.8	140.57	108.03
57.295	13.5	143.1	85.5	11.2	28.9	139	9	23.4	1	34.8805	144.92	110.75
59.03	13.5	144.2	86	11.6	29.3	140	9.5	23.65	1.05	47.309	148.085	112.7
59.445	13.5	144.55	86	11.7	29.55	141	9.5	23.8	1.05	51.9085	149.26	113.2
56.755	13	142.75	85.5	10.9	28.6	138.5	9	23.35	0.95	28.646	143.59	110.06
60.3	14.5	145.3	86.5	12.05	29.85	141.5	10	24	1.05	61.185	151.44	114.69
61.96	15	146.55	87	12.65	30.45	142.5	10.5	24.3	1.15	78.681	154.98	116.39
62.42	15	146.85	87	12.75	30.7	143.5	10.5	24.4	1.15	82.8355	155.645	116.98
59.985	14.5	145.1	86.5	11.95	29.7	141	10	23.95	1.05	57.59	150.775	114.36
59.05	13.5	144.2	86	11.6	29.35	140	9.5	23.65	1.05	47.8155	148.115	112.7
59.115	13.5	144.4	86	11.6	29.35	140	9.5	23.7	1.05	48.86	148.445	112.72
58.865	13.5	144	86	11.5	29.25	140	9.5	23.6	1	45.214	147.215	112.11
57.185	13.5	143.05	85.5	11.1	28.9	139	9	23.4	0.95	33.832	144.68	110.6
58.615	13.5	143.95	85.5	11.5	29.25	140	9.5	23.6	1	44.7035	147.115	112
62.46	15	146.9	87	12.75	30.7	143.5	10.5	24.4	1.15	83.3465	155.7	117.2
61.855	15	146.45	87	12.65	30.45	142.5	10.5	24.3	1.15	78.164	154.83	116.28
56.38	13	142.4	85.5	10.75	28.5	138	9	23.25	0.95	24.5515	142.97	109.39
55.86	13	141.85	85.5	10.65	28.25	137.5	9	23.1	0.9	17.326	141.34	108.55
57.25	13.5	143.1	85.5	11.2	28.9	139	9	23.4	1	34.366	144.86	110.7
59.845	14.5	145	86.5	11.9	29.65	141	10	23.9	1.05	56.048	150.315	114.11
61.645	15	146.45	87	12.6	30.4	142.5	10.5	24.3	1.15	76.611	154.555	116.18
59.255	13.5	144.5	86	11.65	29.45	140.5	9.5	23.8	1.05	50.8905	149.045	112.95
59.895	14.5	145.05	86.5	11.9	29.65	141	10	23.9	1.05	56.571	150.565	114.18
61.095	14.5	146.05	87	12.35	30.15	142.5	10.5	24.25	1.05	70.4515	152.975	115.47
60.855	14.5	145.8	87	12.25	30.1	142	10.5	24.1	1.05	67.3685	152.635	115.24
59.495	14	144.6	86	11.7	29.55	141	9.5	23.85	1.05	52.421	149.295	113.39
55.81	13	141.8	85.5	10.6	28.2	137.5	9	23.1	0.9	17.024	141.26	108.54
60.78	14.5	145.75	87	12.25	30.05	141.5	10.5	24.1	1.05	66.868	152.535	115.23
61.275	15	146.15	87	12.4	30.25	142.5	10.5	24.25	1.05	72.4775	153.45	115.71
56.125	13	142.25	85.5	10.75	28.4	137.5	9	23.2	0.95	21.978	142.37	109.01
59.71	14.5	144.9	86.5	11.85	29.65	141	9.5	23.9	1.05	55.0305	150.205	113.71
60.73	14.5	145.75	86.5	12.2	30.05	141.5	10.5	24.1	1.05	66.3535	152.365	115.22
60.64	14.5	145.7	86.5	12.15	30	141.5	10.5	24.1	1.05	65.329	152.28	115.18
56.57	13	142.55	85.5	10.9	28.6	138	9	23.3	0.95	27.123	143.41	109.8
61.15	14.5	146.05	87	12.35	30.2	142.5	10.5	24.25	1.05	70.954	153.04	115.55
48.44	16.5	156.1	82	10.1	29.3	76	6.5	30.65	1.3	30.0905	125.69	77.07
55.635	20	159.75	84	12.6	31.85	83.5	8.5	35.7	1.4	37.2945	137.685	80.35
52.76	18.5	158	83	11.6	30.8	80.5	7.5	33.6	1.4	34.626	132.585	79.08
52.275	18.5	157.65	83	11.35	30.6	79.5	7	33.15	1.35	34.0605	131.795	78.68
46.395	16.5	155.1	82	9.6	28.55	75	6.5	29.6	1.3	28.844	123.245	76.27
53.05	18.5	158	83	11.65	30.9	80.5	7.5	33.65	1.4	34.7115	132.92	79.2
51.8	18.5	157.45	83	11.15	30.45	79	7	32.7	1.35	33.576	130.885	78.51
48.12	16.5	156.05	82	10.05	29.25	76	6.5	30.65	1.3	30.0175	125.46	77.02
52.675	18.5	157.9	83	11.55	30.7	80.5	7.5	33.45	1.35	34.423	132.395	79.07
53.26	18.5	158.05	83	11.8	30.95	80.5	7.5	33.8	1.4	34.9245	133.04	79.22
46.585	16.5	155.25	82	9.65	28.6	75	6.5	29.7	1.3	28.9535	123.89	76.31
58.09	21	161	84.5	13.45	32.8	85.5	9.5	37.6	1.45	40.684	141.255	81.6
55.575	20	159.75	84	12.6	31.8	83	8.5	35.65	1.4	37.138	137.61	80.34
49.255	17	156.65	82	10.4	29.65	77	7	31.3	1.3	30.8865	127.6	77.54
49.385	17.5	156.7	82	10.45	29.75	77	7	31.4	1.35	32.186	128	77.66
48.1	16.5	155.95	82	10	29.25	75.5	6.5	30.6	1.3	29.984	125.385	76.97
52.75	18.5	157.9	83	11.55	30.75	80.5	7.5	33.5	1.4	34.5025	132.455	79.07
50.115	18	157.05	82	10.7	30	78	7	31.85	1.35	32.6445	129.185	77.85
58	21	160.95	84.5	13.3	32.7	85.5	9	37.35	1.45	40.3885	140.84	81.48
48.09	16.5	155.95	82	10	29.25	75.5	6.5	30.6	1.3	29.948	125.26	76.92
46.65	16.5	155.3	82	9.7	28.7	75.5	6.5	29.8	1.3	29.071	123.995	76.34
55.52	20	159.7	84	12.6	31.8	83	8.5	35.55	1.4	37.055	137.54	80.33
53.31	18.5	158.1	83	11.8	30.95	80.5	7.5	33.85	1.4	34.9845	133.24	79.24
47.405	16.5	155.6	82	9.8	28.95	75.5	6.5	30.05	1.3	29.383	124.565	76.6
54.815	20	159.25	83.5	12.3	31.4	82	8.5	34.85	1.4	36.2345	136.205	79.96
55.2	20	159.55	84	12.55	31.75	83	8.5	35.3	1.4	36.7525	137.26	80.3
50.605	18	157.3	82.5	11.05	30.3	79	7	32.35	1.35	33.173	129.855	78.3
48.63	17	156.25	82	10.25	29.5	76	6.5	30.9	1.3	30.351	126.355	77.33
47.935	16.5	155.75	82	9.95	29.1	75.5	6.5	30.3	1.3	29.652	124.92	76.67
50.5	18	157.25	82.5	11.05	30.2	78.5	7	32.25	1.35	33.0675	129.85	78.27
50.6	18	157.3	82.5	11.05	30.25	78.5	7	32.25	1.35	33.087	129.85	78.3
49.75	18	156.8	82	10.55	29.8	77.5	7	31.55	1.35	32.355	128.275	77.75
56.46	21	160.3	84.5	12.95	32.2	84	9	36.2	1.45	39.042	138.8	80.88
49.14	17	156.5	82	10.4	29.65	77	6.5	31.25	1.3	30.812	127.275	77.53
53.7	19.5	158.5	83.5	11.9	31.05	81.5	8	34.35	1.4	35.549	133.945	79.46
58.605	21	161.35	84.5	13.45	32.85	85.5	9.5	37.75	1.45	40.814	141.395	81.63
58	21	160.95	84.5	13.4	32.7	85.5	9.5	37.55	1.45	40.623	141.14	81.48
47.99	16.5	155.75	82	9.95	29.2	75.5	6.5	30.5	1.3	29.8415	124.985	76.76
53.48	19	158.2	83	11.85	30.95	81	7.5	33.95	1.4	35.083	133.29	79.28
48.52	16.5	156.2	82	10.15	29.45	76	6.5	30.9	1.3	30.31	126.21	77.12
56.575	21	160.35	84.5	12.95	32.3	84	9	36.25	1.45	39.123	139.1	80.9
56.8	21	160.45	84.5	13	32.3	84.5	9	36.35	1.45	39.252	139.53	80.98
49.265	17.5	156.7	82	10.4	29.75	77	7	31.4	1.35	32.1715	127.83	77.65
55.22	20	159.65	84	12.6	31.75	83	8.5	35.4	1.4	36.8505	137.43	80.3
48.75	17	156.35	82	10.25	29.55	76	6.5	31.1	1.3	30.558	126.465	77.43
51.965	18.5	157.55	83	11.2	30.55	79.5	7	32.95	1.35	33.8605	131.445	78.54
54.23	19.5	158.65	83.5	12	31.1	82	8.5	34.35	1.4	35.6455	134.44	79.6
48.18	16.5	156.05	82	10.1	29.25	76	6.5	30.65	1.3	30.0775	125.57	77.03
54.72	19.5	159	83.5	12.3	31.35	82	8.5	34.75	1.4	36.099	135.705	79.92
53.575	19	158.2	83	11.9	31	81	7.5	34.3	1.4	35.47	133.625	79.43
55.735	20	159.8	84	12.65	31.85	83.5	8.5	35.8	1.4	37.389	137.795	80.35
58.69	21	161.4	84.5	13.45	32.9	85.5	9.5	38.3	1.45	41.415	142.125	81.69
54.23	19.5	158.7	83.5	12.05	31.15	82	8.5	34.45	1.4	35.7255	134.685	79.62
53.54	19	158.2	83	11.85	31	81	7.5	34.05	1.4	35.218	133.31	79.33
50.95	18	157.4	82.5	11.1	30.3	79	7	32.45	1.35	33.2885	130.45	78.39
53.54	19	158.2	83	11.85	31	81	7.5	34.2	1.4	35.3555	133.455	79.34
58.68	21	161.4	84.5	13.45	32.9	85.5	9.5	37.75	1.45	40.818	142.12	81.67
56.3	20.5	160.15	84.5	12.9	32.2	83.5	8.5	36.05	1.45	38.864	138.6	80.82
53.63	19.5	158.35	83	11.9	31.05	81	8	34.3	1.4	35.5195	133.865	79.45
55.14	20	159.4	84	12.45	31.6	83	8.5	35.15	1.4	36.5955	136.85	80.21
57.865	21	160.85	84.5	13.25	32.65	85	9	37.15	1.45	40.1555	140.515	81.43
54	19.5	158.55	83.5	11.95	31.1	81.5	8.5	34.35	1.4	35.614	134.085	79.59
52.88	18.5	158	83	11.65	30.9	80.5	7.5	33.6	1.4	34.6785	132.815	79.15
49.26	17	156.7	82	10.4	29.7	77	7	31.4	1.3	30.9975	127.68	77.58
57.795	21	160.85	84.5	13.2	32.6	85	9	37.05	1.45	40.0615	140.465	81.4
46.395	16.5	155.05	82	9.55	28.5	75	6.5	29.55	1.3	28.792	123.155	76.11
52.225	18.5	157.65	83	11.3	30.6	79.5	7	33.05	1.35	33.9665	131.645	78.65
55.79	20	159.8	84	12.7	31.9	83.5	8.5	35.8	1.45	38.5185	137.9	80.4
55.855	20	159.85	84	12.75	31.9	83.5	8.5	35.85	1.45	38.6075	138.14	80.41
50.175	18	157.15	82	10.8	30.1	78.5	7	32	1.35	32.8075	129.4	77.99
54.11	19.5	158.6	83.5	12	31.1	82	8.5	34.35	1.4	35.64	134.19	79.59
56.355	20.5	160.2	84.5	12.9	32.2	84	8.5	36.15	1.45	38.9845	138.65	80.87
48.45	16.5	156.15	82	10.15	29.35	76	6.5	30.75	1.3	30.1725	126.15	77.1
49.2	17	156.65	82	10.4	29.65	77	6.5	31.3	1.3	30.871	127.44	77.53
47.3	16.5	155.5	82	9.8	28.9	75.5	6.5	30.05	1.3	29.3485	124.285	76.46
56.8	21	160.45	84.5	13	32.35	84.5	9	36.4	1.45	39.3315	139.715	81.06
56.02	20.5	160.05	84	12.8	32	83.5	8.5	35.95	1.45	38.7185	138.385	80.63
49.15	17	156.5	82	10.4	29.65	77	6.5	31.25	1.3	30.846	127.36	77.53
54.755	20	159.15	83.5	12.3	31.4	82	8.5	34.8	1.4	36.171	136.09	79.96
57.605	21	160.65	84.5	13.15	32.45	84.5	9	36.85	1.45	39.834	140.12	81.33
46.105	16.5	155	82	9.5	28.2	75	6.5	28.35	1.25	26.584	122.75	76.03
49.755	18	156.9	82	10.6	29.9	77.5	7	31.65	1.35	32.425	128.37	77.79
54.695	19.5	159	83.5	12.3	31.35	82	8.5	34.75	1.4	36.093	135.645	79.89
53.105	18.5	158	83	11.75	30.9	80.5	7.5	33.65	1.4	34.7455	132.95	79.2
52.86	18.5	158	83	11.65	30.85	80.5	7.5	33.6	1.4	34.6525	132.66	79.08
46.43	16.5	155.15	82	9.65	28.6	75	6.5	29.65	1.3	28.892	123.32	76.3
55.135	20	159.4	84	12.4	31.55	83	8.5	35.1	1.4	36.489	136.79	80.16
48.58	16.5	156.25	82	10.15	29.5	76	6.5	30.9	1.3	30.345	126.31	77.32
57.365	21	160.65	84.5	13.05	32.45	84.5	9	36.85	1.45	39.798	139.92	81.26
57.52	21	160.65	84.5	13.05	32.45	84.5	9	36.85	1.45	39.8085	139.965	81.32
53.86	19.5	158.55	83.5	11.95	31.1	81.5	8	34.35	1.4	35.573	134.07	79.56
57	21	160.5	84.5	13	32.35	84.5	9	36.5	1.45	39.4685	139.785	81.13
47.505	16.5	155.65	82	9.8	28.95	75.5	6.5	30.15	1.3	29.473	124.81	76.61
52.065	18.5	157.55	83	11.25	30.6	79.5	7	32.95	1.35	33.871	131.47	78.56
57.26	21	160.5	84.5	13	32.4	84.5	9	36.6	1.45	39.5455	139.86	81.25
46.185	16.5	155.05	82	9.55	28.5	75	6.5	29.5	1.3	28.765	123.035	76.1
58.1	21	161.1	84.5	13.45	32.8	85.5	9.5	37.65	1.45	40.705	141.27	81.61
58.15	21	161.3	84.5	13.45	32.8	85.5	9.5	37.7	1.45	40.769	141.325	81.63
56.68	21	160.4	84.5	12.95	32.3	84.5	9	36.3	1.45	39.2235	139.475	80.95
51.22	18.5	157.45	83	11.15	30.45	79	7	32.55	1.35	33.4105	130.845	78.5
49.5	17.5	156.75	82	10.55	29.75	77	7	31.55	1.35	32.304	128.095	77.66
46.43	16.5	155.25	82	9.65	28.6	75	6.5	29.7	1.3	28.9495	123.535	76.3
47.57	16.5	155.65	82	9.85	29	75.5	6.5	30.25	1.3	29.58	124.835	76.63
50.485	18	157.25	82.5	10.9	30.2	78.5	7	32.15	1.35	32.983	129.775	78.24
56.185	20.5	160.05	84	12.85	32.05	83.5	8.5	36	1.45	38.756	138.45	80.74
46.99	16.5	155.45	82	9.75	28.85	75.5	6.5	30.05	1.3	29.3195	124.12	76.4
57.92	21	160.9	84.5	13.25	32.65	85	9	37.35	1.45	40.3515	140.705	81.47
48.64	17	156.3	82	10.25	29.5	76	6.5	31.05	1.3	30.492	126.39	77.36
58.695	21	161.45	84.5	13.5	33	85.5	10	38.3	1.45	41.415	142.14	81.8
56.295	20.5	160.15	84.5	12.85	32.1	83.5	8.5	36.05	1.45	38.843	138.495	80.77
50.225	18	157.15	82	10.85	30.15	78.5	7	32.1	1.35	32.9215	129.585	78.05
46.7	16.5	155.35	82	9.7	28.8	75.5	6.5	30	1.3	29.305	124.04	76.4
52.355	18.5	157.7	83	11.4	30.6	80	7.5	33.15	1.35	34.0945	131.995	78.8
54.36	19.5	158.9	83.5	12.2	31.3	82	8.5	34.7	1.4	36.0125	135.06	79.7
55.075	20	159.4	84	12.4	31.55	83	8.5	35	1.4	36.3855	136.47	80.11
57.77	21	160.85	84.5	13.2	32.55	85	9	36.9	1.45	39.9085	140.335	81.36
50.045	18	157	82	10.7	30	77.5	7	31.85	1.35	32.636	129.14	77.83
51.8	18.5	157.5	83	11.2	30.45	79.5	7	32.8	1.35	33.708	131.235	78.53
52.46	18.5	157.75	83	11.4	30.7	80	7.5	33.35	1.35	34.3135	132.185	78.92
48.02	16.5	155.9	82	9.95	29.2	75.5	6.5	30.5	1.3	29.853	125.085	76.89
48.965	17	156.5	82	10.3	29.55	76	6.5	31.15	1.3	30.72	127.14	77.48
52.62	18.5	157.9	83	11.45	30.7	80	7.5	33.45	1.35	34.387	132.365	79.07
55.91	20	159.95	84	12.8	31.9	83.5	8.5	35.9	1.45	38.6525	138.195	80.44
54.54	19.5	158.95	83.5	12.3	31.3	82	8.5	34.75	1.4	36.081	135.34	79.77
51.86	18.5	157.55	83	11.2	30.5	79.5	7	32.9	1.35	33.784	131.355	78.54
49.65	18	156.75	82	10.55	29.8	77	7	31.55	1.35	32.3055	128.23	77.72
48.86	17	156.45	82	10.3	29.55	76	6.5	31.15	1.3	30.6985	126.91	77.47
49.825	18	156.9	82	10.65	29.9	77.5	7	31.7	1.35	32.4715	128.58	77.81
48.855	17	156.45	82	10.3	29.55	76	6.5	31.1	1.3	30.5875	126.795	77.47
55.965	20.5	159.95	84	12.8	32	83.5	8.5	35.95	1.45	38.705	138.22	80.63
54.87	20	159.25	83.5	12.35	31.45	83	8.5	34.95	1.4	36.3205	136.33	80.04
54.94	20	159.3	83.5	12.35	31.45	83	8.5	34.95	1.4	36.349	136.34	80.05
57.715	21	160.7	84.5	13.15	32.5	85	9	36.9	1.45	39.8785	140.255	81.35
49.88	18	156.95	82	10.65	29.95	77.5	7	31.75	1.35	32.5575	128.725	77.83
54.29	19.5	158.75	83.5	12.15	31.2	82	8.5	34.45	1.4	35.7565	134.695	79.63
54.725	19.5	159.05	83.5	12.3	31.35	82	8.5	34.8	1.4	36.1515	135.77	79.93
52.335	18.5	157.7	83	11.35	30.6	80	7.5	33.15	1.35	34.0785	131.805	78.76
54.36	19.5	158.9	83.5	12.15	31.25	82	8.5	34.55	1.4	35.871	134.985	79.68
55.14	20	159.45	84	12.45	31.65	83	8.5	35.15	1.4	36.6015	137.01	80.24
50.33	18	157.15	82	10.9	30.15	78.5	7	32.1	1.35	32.9495	129.63	78.06
52.615	18.5	157.8	83	11.4	30.7	80	7.5	33.4	1.35	34.376	132.33	79.06
58.04	21	161	84.5	13.45	32.7	85.5	9.5	37.55	1.45	40.6235	141.18	81.5
51.17	18	157.45	83	11.15	30.4	79	7	32.55	1.35	33.391	130.7	78.45
50.12	18	157.1	82	10.7	30.05	78	7	31.95	1.35	32.757	129.31	77.96
46.17	16.5	155	82	9.5	28.5	75	6.5	28.35	1.3	27.6415	123.005	76.04
53.58	19.5	158.25	83	11.9	31.05	81	8	34.3	1.4	35.482	133.715	79.43
51.055	18	157.45	82.5	11.1	30.3	79	7	32.5	1.35	33.36	130.57	78.4
50.715	18	157.35	82.5	11.05	30.3	79	7	32.35	1.35	33.1815	130.085	78.37
47.785	16.5	155.7	82	9.9	29.05	75.5	6.5	30.3	1.3	29.64	124.88	76.66
55.15	20	159.55	84	12.5	31.7	83	8.5	35.2	1.4	36.6785	137.09	80.27
52.2	16.5	131.4	92	8.05	22.5	95	9.5	23.9	1.25	23.2055	134.97	81.1
63.375	19.5	137.2	94.5	10.95	26.85	102.5	12.5	27.25	1.4	28.3995	146.085	94.1
54.56	17	132.25	93	8.75	23.2	96	10	24.45	1.25	24.027	137.04	83.6
58.68	18	134.35	93.5	9.6	24.75	98.5	11.5	25.6	1.35	26.0625	140.95	89.3
59.695	18.5	134.9	94	10.15	25.3	99.5	12	25.85	1.35	26.4445	141.84	89.9
63.025	19.5	137	94.5	10.95	26.75	102.5	12.5	27.2	1.4	28.3035	145.81	93.8
58.24	18	134.1	93.5	9.55	24.6	98.5	11	25.4	1.35	25.871	140.47	88.9
51.905	16.5	131.4	92	8.05	22.45	95	9.5	23.85	1.25	23.173	134.63	81
54.41	17	132.15	93	8.7	23.1	96	10	24.45	1.25	23.9945	136.96	83.5
59.095	18	134.65	93.5	9.6	25	99	11.5	25.7	1.35	26.179	141.53	89.6
51.105	16.5	131.1	92	8.05	22.25	94.5	9.5	23.7	1.25	23.0125	134.16	80.8
52.965	16.5	131.65	92	8.15	22.8	95.5	10	24.25	1.25	23.6235	135.485	82
63.22	19.5	137.15	94.5	10.95	26.8	102.5	12.5	27.2	1.4	28.3995	145.995	94.1
61.79	19.5	136.1	94.5	10.9	26.3	101.5	12.5	26.8	1.4	27.703	144.225	92.7
52.525	16.5	131.5	92	8.1	22.6	95	9.5	24	1.25	23.342	135.225	81.4
63.97	19.5	137.45	94.5	11	27	102.5	12.5	27.5	1.4	29.1565	151.47	95
54.475	17	132.25	93	8.7	23.2	96	10	24.45	1.25	24.01	137.035	83.5
60.365	19	135.15	94	10.25	25.45	100	12	26	1.35	26.5725	142.355	90.4
50.68	16.5	130.6	92	8	22.1	94.5	9.5	23.5	1.25	22.53	133.645	80
63.875	19.5	137.45	94.5	11	27	102.5	12.5	27.5	1.4	28.8935	151.4	94.9
51.39	16.5	131.15	92	8.05	22.3	94.5	9.5	23.75	1.25	23.06	134.32	80.8
63.115	19.5	137.1	94.5	10.95	26.75	102.5	12.5	27.2	1.4	28.3965	145.865	93.9
59.16	18.5	134.7	93.5	10.1	25.05	99	11.5	25.7	1.35	26.2415	141.61	89.6
60.555	19	135.3	94	10.25	25.6	100	12	26.3	1.35	26.9245	142.745	90.8
62.66	19.5	136.7	94.5	10.95	26.55	102	12.5	27.05	1.4	28.1065	145.415	93.7
61.545	19.5	135.95	94.5	10.35	26.2	101	12.5	26.7	1.4	27.583	143.99	92.2
55.12	17	132.65	93	8.8	23.4	96.5	10.5	24.65	1.3	24.314	137.83	84.8
55.69	17	132.8	93	8.85	23.75	97	10.5	24.85	1.3	24.4645	138.56	85.4
51.695	16.5	131.25	92	8.05	22.35	94.5	9.5	23.75	1.25	23.1055	134.425	80.9
55.05	17	132.55	93	8.75	23.35	96.5	10	24.6	1.3	24.1745	137.615	84.3
55.07	17	132.55	93	8.75	23.35	96.5	10	24.6	1.3	24.1745	137.62	84.5
52.665	16.5	131.65	92	8.15	22.65	95	9.5	24.05	1.25	23.416	135.47	81.8
57.52	18	133.75	93.5	9.5	24.35	98	11	25.2	1.3	24.932	140.03	87.9
57.405	18	133.7	93.5	9.5	24.3	98	11	25.2	1.3	24.9185	139.89	87.9
53.975	16.5	131.85	92.5	8.15	23	95.5	10	24.3	1.25	23.729	135.98	82.8
59.775	18.5	135	94	10.15	25.35	99.5	12	25.95	1.35	26.5145	142.07	90.2
50.78	16.5	130.7	92	8	22.1	94.5	9.5	23.6	1.25	22.6235	133.7	80.2
51.755	16.5	131.3	92	8.05	22.4	95	9.5	23.8	1.25	23.11	134.44	81
60.705	19	135.4	94	10.25	25.7	100	12	26.45	1.4	27.134	143.03	91.2
52.375	16.5	131.5	92	8.1	22.5	95	9.5	23.9	1.25	23.2425	135.175	81.2
57.68	18	133.85	93.5	9.5	24.35	98	11	25.25	1.3	24.96	140.145	88
57.985	18	133.9	93.5	9.5	24.4	98	11	25.25	1.3	24.9905	140.195	88.3
62.13	19.5	136.35	94.5	10.9	26.35	101.5	12.5	26.8	1.4	27.753	144.5	93
61.625	19.5	136.05	94.5	10.35	26.2	101	12.5	26.75	1.4	27.6385	144.11	92.6
60.9	19	135.5	94	10.3	25.7	100.5	12	26.5	1.4	27.1995	143.225	91.5
62.16	19.5	136.4	94.5	10.9	26.35	101.5	12.5	26.85	1.4	27.8155	144.62	93.2
52.885	16.5	131.65	92	8.15	22.7	95.5	10	24.15	1.25	23.515	135.47	81.8
52.085	16.5	131.4	92	8.05	22.45	95	9.5	23.85	1.25	23.187	134.935	81.1
62.49	19.5	136.6	94.5	10.9	26.45	102	12.5	27	1.4	27.9875	145.055	93.6
56.095	17	132.9	93	9.35	23.85	97	10.5	24.9	1.3	24.519	138.79	85.9
58.035	18	134	93.5	9.5	24.45	98.5	11	25.3	1.3	25.029	140.3	88.8
60.085	19	135.05	94	10.2	25.4	99.5	12	25.95	1.35	26.5185	142.285	90.2
56.31	18	133	93	9.35	23.95	97	10.5	24.95	1.3	24.605	138.875	86.2
55.82	17	132.85	93	8.85	23.85	97	10.5	24.85	1.3	24.49	138.63	85.5
58.635	18	134.3	93.5	9.6	24.75	98.5	11.5	25.5	1.35	26.014	140.935	89.2
55.92	17	132.9	93	8.85	23.85	97	10.5	24.9	1.3	24.5145	138.73	85.8
59.835	18.5	135.05	94	10.15	25.35	99.5	12	25.95	1.35	26.5155	142.235	90.2
50.85	16.5	130.85	92	8	22.2	94.5	9.5	23.6	1.25	22.7075	133.85	80.5
53.66	16.5	131.85	92.5	8.15	22.95	95.5	10	24.3	1.25	23.688	135.93	82.5
55.425	17	132.8	93	8.8	23.6	97	10.5	24.7	1.3	24.357	138.33	85.3
57.125	18	133.5	93	9.45	24.15	98	10.5	25.15	1.3	24.7875	139.43	87.2
54.115	16.5	132.05	92.5	8.7	23	96	10	24.4	1.25	23.824	136.31	83
59.725	18.5	135	94	10.15	25.3	99.5	12	25.9	1.35	26.455	141.93	90
61.925	19.5	136.15	94.5	10.9	26.35	101.5	12.5	26.8	1.4	27.715	144.365	92.8
56.935	18	133.45	93	9.4	24.1	98	10.5	25.1	1.3	24.7125	139.37	87.2
59.615	18.5	134.85	94	10.15	25.25	99.5	12	25.8	1.35	26.38	141.76	89.8
62.425	19.5	136.5	94.5	10.9	26.45	101.5	12.5	26.85	1.4	27.832	144.8	93.3
61.455	19.5	135.8	94.5	10.35	26.05	101	12.5	26.65	1.4	27.399	143.875	92
61.47	19.5	135.9	94.5	10.35	26.15	101	12.5	26.65	1.4	27.4675	143.88	92
60.465	19	135.25	94	10.25	25.5	100	12	26.15	1.35	26.7355	142.58	90.6
54.21	16.5	132.05	92.5	8.7	23.05	96	10	24.4	1.25	23.8595	136.325	83.1
50.875	16.5	131	92	8.05	22.25	94.5	9.5	23.65	1.25	22.9605	133.915	80.7
52.275	16.5	131.45	92	8.05	22.5	95	9.5	23.9	1.25	23.236	135.14	81.1
61.695	19.5	136.05	94.5	10.85	26.25	101	12.5	26.8	1.4	27.6585	144.17	92.6
60.49	19	135.25	94	10.25	25.55	100	12	26.3	1.35	26.884	142.64	90.6
57.995	18	134	93.5	9.5	24.4	98.5	11	25.3	1.3	25.011	140.215	88.5
63.51	19.5	137.25	94.5	11	26.85	102.5	12.5	27.35	1.4	28.526	146.275	94.4
62.815	19.5	136.95	94.5	10.95	26.65	102.5	12.5	27.15	1.4	28.159	145.47	93.7
62.64	19.5	136.65	94.5	10.9	26.55	102	12.5	27	1.4	28.039	145.34	93.7
61.23	19.5	135.7	94.5	10.35	26	101	12	26.65	1.4	27.392	143.785	91.8
59.35	18.5	134.75	93.5	10.1	25.05	99.5	11.5	25.75	1.35	26.3315	141.615	89.6
57.2	18	133.65	93	9.45	24.15	98	10.5	25.15	1.3	24.832	139.66	87.6
62.465	19.5	136.55	94.5	10.9	26.45	101.5	12.5	26.95	1.4	27.895	144.915	93.6
59.06	18	134.65	93.5	9.6	24.95	99	11.5	25.7	1.35	26.177	141.47	89.6
54.6	17	132.35	93	8.75	23.25	96	10	24.5	1.25	24.045	137.185	83.7
50.93	16.5	131	92	8.05	22.25	94.5	9.5	23.65	1.25	23.005	133.925	80.7
55.35	17	132.75	93	8.8	23.6	96.5	10.5	24.7	1.3	24.3465	138.21	85.2
52.49	16.5	131.5	92	8.1	22.6	95	9.5	23.95	1.25	23.327	135.21	81.3
61.035	19.5	135.65	94.5	10.3	25.9	100.5	12	26.55	1.4	27.3045	143.405	91.8
61.08	19.5	135.65	94.5	10.3	25.95	101	12	26.55	1.4	27.3385	143.645	91.8
54.035	16.5	131.95	92.5	8.2	23	95.5	10	24.3	1.25	23.7325	136.2	82.8
57.19	18	133.5	93	9.45	24.15	98	10.5	25.15	1.3	24.811	139.545	87.4
60.645	19	135.35	94	10.25	25.65	100	12	26.4	1.35	26.9975	142.835	90.9
62.41	19.5	136.5	94.5	10.9	26.45	101.5	12.5	26.85	1.4	27.823	144.72	93.2
61.005	19	135.6	94.5	10.3	25.75	100.5	12	26.55	1.4	27.2385	143.305	91.7
59.555	18.5	134.85	93.5	10.15	25.25	99.5	11.5	25.8	1.35	26.3705	141.73	89.7
53.315	16.5	131.75	92	8.15	22.8	95.5	10	24.25	1.25	23.6495	135.525	82.3
53.365	16.5	131.8	92	8.15	22.85	95.5	10	24.25	1.25	23.6585	135.6	82.4
57.8	18	133.85	93.5	9.5	24.4	98	11	25.25	1.3	24.96	140.17	88.2
58.085	18	134.05	93.5	9.55	24.55	98.5	11	25.4	1.3	25.101	140.445	88.8
52.62	16.5	131.6	92	8.1	22.6	95	9.5	24	1.25	23.359	135.405	81.7
51	16.5	131	92	8.05	22.25	94.5	9.5	23.65	1.25	23.007	134.11	80.7
60.7	19	135.35	94	10.25	25.65	100	12	26.45	1.35	27.121	142.955	91.1
54.9	17	132.5	93	8.75	23.35	96.5	10	24.55	1.3	24.1725	137.455	84.3
63.735	19.5	137.3	94.5	11	26.9	102.5	12.5	27.35	1.4	28.577	146.3	94.5
61.305	19.5	135.75	94.5	10.35	26	101	12	26.65	1.4	27.393	143.875	91.8
50.63	16.5	130.6	92	8	22.05	94.5	9.5	23.5	1.25	22.449	133.59	80
60.755	19	135.4	94	10.3	25.7	100.5	12	26.45	1.4	27.14	143.125	91.4
60.285	19	135.15	94	10.2	25.45	99.5	12	26	1.35	26.5695	142.3	90.4
50.795	16.5	130.7	92	8	22.1	94.5	9.5	23.6	1.25	22.6625	133.79	80.3
58.045	18	134.05	93.5	9.55	24.5	98.5	11	25.35	1.3	25.0745	140.375	88.8
47.445	16.5	130.55	92	8	22	94.5	9.5	23.5	1.25	22.2375	133.555	66.6
58.86	18	134.4	93.5	9.6	24.85	99	11.5	25.6	1.35	26.0985	141.165	89.4
63.8	19.5	137.3	94.5	11	26.9	102.5	12.5	27.35	1.4	28.6485	146.315	94.5
55.295	17	132.75	93	8.8	23.55	96.5	10.5	24.7	1.3	24.318	138.15	85.2
56.74	18	133.3	93	9.4	24.05	98	10.5	25.1	1.3	24.711	139.15	87.1
54.315	17	132.1	93	8.7	23.1	96	10	24.45	1.25	23.9695	136.755	83.3
58.355	18	134.15	93.5	9.55	24.7	98.5	11.5	25.45	1.35	25.9425	140.62	89
58.905	18	134.45	93.5	9.6	24.9	99	11.5	25.7	1.35	26.1535	141.3	89.5
51.86	16.5	131.35	92	8.05	22.45	95	9.5	23.8	1.25	23.127	134.475	81
57.37	18	133.7	93.5	9.5	24.25	98	11	25.2	1.3	24.916	139.875	87.7
62.945	19.5	137	94.5	10.95	26.7	102.5	12.5	27.15	1.4	28.1815	145.595	93.7
53.535	16.5	131.85	92	8.15	22.9	95.5	10	24.25	1.25	23.679	135.83	82.5
63.855	19.5	137.35	94.5	11	26.9	102.5	12.5	27.45	1.4	28.797	146.39	94.6
58.415	18	134.25	93.5	9.55	24.7	98.5	11.5	25.5	1.35	25.999	140.795	89
52.65	16.5	131.6	92	8.15	22.6	95	9.5	24.05	1.25	23.4125	135.405	81.7
57.34	18	133.7	93.5	9.5	24.25	98	11	25.2	1.3	24.906	139.8	87.7
57.32	18	133.65	93	9.45	24.2	98	11	25.15	1.3	24.8365	139.75	87.6
60.945	19	135.6	94.5	10.3	25.75	100.5	12	26.5	1.4	27.2325	143.29	91.7
63.435	19.5	137.2	94.5	11	26.85	102.5	12.5	27.3	1.4	28.4725	146.26	94.1
62.78	19.5	136.85	94.5	10.95	26.6	102.5	12.5	27.1	1.4	28.1585	145.435	93.7
55.2	17	132.7	93	8.8	23.4	96.5	10.5	24.65	1.3	24.316	137.915	84.8
56.68	18	133.3	93	9.4	24	97	10.5	25.1	1.3	24.7065	139.12	86.8
54.3	17	132.1	92.5	8.7	23.1	96	10	24.4	1.25	23.867	136.51	83.1
56.545	18	133.1	93	9.4	23.95	97	10.5	24.95	1.3	24.607	138.94	86.4
62.595	19.5	136.6	94.5	10.9	26.5	102	12.5	27	1.4	28.0195	145.235	93.6
58.805	18	134.4	93.5	9.6	24.8	99	11.5	25.6	1.35	26.077	140.96	89.4
56.595	18	133.1	93	9.4	24	97	10.5	24.95	1.3	24.607	138.955	86.6
55.515	17	132.8	93	8.85	23.65	97	10.5	24.75	1.3	24.405	138.415	85.3
54.855	17	132.45	93	8.75	23.3	96.5	10	24.55	1.3	24.1515	137.445	84
59.03	18	134.55	93.5	9.6	24.95	99	11.5	25.7	1.35	26.162	141.455	89.5
56.605	18	133.25	93	9.4	24	97	10.5	25.05	1.3	24.6685	139.01	86.7
54.72	17	132.4	93	8.75	23.3	96	10	24.5	1.25	24.105	137.425	83.8
60.425	19	135.25	94	10.25	25.5	100	12	26.1	1.35	26.632	142.515	90.5
59.405	18.5	134.8	93.5	10.15	25.1	99.5	11.5	25.8	1.35	26.352	141.65	89.6
56.225	17.5	132.9	93	9.35	23.85	97	10.5	24.9	1.3	24.536	138.865	86
54.63	17	132.4	93	8.75	23.25	96	10	24.5	1.25	24.093	137.275	83.7
58.55	18	134.25	93.5	9.55	24.7	98.5	11.5	25.5	1.35	26.0095	140.89	89.1
51.62	16.5	131.25	92	8.05	22.3	94.5	9.5	23.75	1.25	23.0835	134.405	80.8
55.615	17	132.8	93	8.85	23.75	97	10.5	24.85	1.3	24.461	138.485	85.4
35.62	11	140.35	76	11.75	30	108.5	10.5	24.95	1	19.006	122.605	62.9
39.55	12	143.2	77	13.1	33.4	115	12.5	26.6	1.15	22.2215	132.255	66.8
37.365	12	141.55	76.5	12.15	31.6	111	12	25.75	1.1	21.119	127.36	65.2
40.235	12.5	144.1	77.5	13.25	34	117	12.5	27.05	1.2	23.41	134.66	68.2
40.745	12.5	144.45	77.5	13.3	34.25	117.5	13	27.1	1.2	23.667	135.31	69.1
39.665	12	143.35	77	13.1	33.4	115.5	12.5	26.6	1.15	22.2695	132.405	66.8
35.995	11	140.5	76	11.8	30.35	109	10.5	25.05	1.1	19.9825	123.625	63.4
42.405	13	145.9	78.5	13.75	35.4	122	13.5	28	1.3	26.7605	139.04	75.3
37.24	12	141.4	76.5	12.15	31.5	111	11.5	25.7	1.1	20.992	127.305	65.2
39.74	12.5	143.4	77	13.15	33.45	116	12.5	26.7	1.15	22.3105	132.66	66.8
36.94	12	141.3	76.5	12.05	31.35	110.5	11.5	25.55	1.1	20.925	126.75	65.2
36.6	11.5	141	76	12	30.9	110	11.5	25.4	1.1	20.815	125.905	64.6
39.525	12	143.15	77	13.1	33.4	115	12.5	26.6	1.15	22.2145	132.195	66.8
39.865	12.5	143.75	77.5	13.15	33.55	116.5	12.5	26.85	1.2	23.325	133.315	66.9
42.255	13	145.55	78	13.6	35.15	121	13.5	27.8	1.3	26.215	138.42	72.8
42.37	13	145.9	78	13.7	35.35	122	13.5	27.95	1.3	26.339	138.975	75.2
37.265	12	141.5	76.5	12.15	31.55	111	12	25.7	1.1	21.029	127.345	65.2
37.05	12	141.35	76.5	12.05	31.35	110.5	11.5	25.6	1.1	20.935	126.78	65.2
34.315	11	139.55	75.5	11.55	29.15	105.5	10.5	24.2	1	18.2425	117.805	55.7
42.32	13	145.75	78	13.65	35.3	122	13.5	27.9	1.3	26.2785	138.93	74.1
42.015	13	145.4	78	13.55	35	121	13.5	27.7	1.3	26.0895	138.185	72.1
39.445	12	143.05	77	13.1	33.35	115	12.5	26.6	1.15	22.141	132.115	66.7
40.125	12.5	143.95	77.5	13.2	33.85	116.5	12.5	26.95	1.2	23.361	133.965	67.5
34.525	11	139.8	75.5	11.55	29.35	106.5	10.5	24.3	1	18.388	120.475	57.8
41.02	12.5	144.5	77.5	13.35	34.45	118.5	13	27.2	1.2	23.819	135.665	69.2
39.25	12	142.8	77	13.05	33.05	115	12.5	26.35	1.15	21.856	131.29	66.5
36.28	11	140.7	76	11.9	30.6	109.5	11	25.2	1.1	20.1785	124.64	64.2
37.83	12	141.9	76.5	12.25	32.25	112.5	12	25.95	1.1	21.337	128.455	66
38.69	12	142.5	77	12.45	32.65	113.5	12	26.2	1.15	21.543	130.04	66.5
36.235	11	140.7	76	11.85	30.5	109	11	25.15	1.1	20.1655	124.485	63.6
36.255	11	140.7	76	11.9	30.55	109	11	25.15	1.1	20.1695	124.56	64.2
41.32	12.5	144.7	77.5	13.4	34.6	119	13	27.3	1.2	24.2155	136.495	70
40.85	12.5	144.45	77.5	13.3	34.4	118	13	27.15	1.2	23.7155	135.505	69.2
40.81	12.5	144.45	77.5	13.3	34.25	118	13	27.15	1.2	23.6835	135.34	69.2
34.91	11	140.05	75.5	11.6	29.55	107.5	10.5	24.5	1	18.4975	121.03	59.1
38.8	12	142.6	77	12.5	32.7	113.5	12	26.25	1.15	21.6915	130.51	66.5
34.37	11	139.6	75.5	11.55	29.2	105.5	10.5	24.2	1	18.2795	119.735	56.4
38.745	12	142.5	77	12.45	32.7	113.5	12	26.2	1.15	21.651	130.26	66.5
34.755	11	140	75.5	11.6	29.45	107	10.5	24.4	1	18.459	120.77	58.7
35.71	11	140.4	76	11.75	30.25	108.5	10.5	25	1.05	19.8445	122.925	63.1
38.415	12	142.15	77	12.3	32.5	113	12	26.05	1.1	21.425	128.945	66.2
38.5	12	142.25	77	12.3	32.5	113.5	12	26.05	1.1	21.474	129.305	66.2
40.02	12.5	143.8	77.5	13.2	33.7	116.5	12.5	26.85	1.2	23.357	133.515	67.2
39.33	12	142.9	77	13.05	33.05	115	12.5	26.4	1.15	21.919	131.545	66.7
37.915	12	142	76.5	12.25	32.3	112.5	12	25.95	1.1	21.3885	128.66	66.1
40.065	12.5	143.9	77.5	13.2	33.7	116.5	12.5	26.9	1.2	23.359	133.875	67.2
36.57	11	140.95	76	12	30.85	110	11.5	25.3	1.1	20.7655	125.58	64.5
45.13	13.5	145.95	78.5	13.75	35.45	122	13.5	28	1.3	26.7875	139.255	77.6
41.655	12.5	145.2	77.5	13.45	34.8	120	13	27.4	1.3	25.223	136.86	71.2
36.42	11	140.85	76	11.95	30.7	109.5	11	25.25	1.1	20.721	125.065	64.3
38.515	12	142.4	77	12.4	32.55	113.5	12	26.05	1.1	21.485	129.875	66.5
38.96	12	142.7	77	12.5	32.85	114	12	26.3	1.15	21.7225	130.735	66.5
36.485	11	140.85	76	11.95	30.75	109.5	11	25.3	1.1	20.7335	125.49	64.5
34.855	11	140	75.5	11.6	29.5	107	10.5	24.4	1	18.4845	120.835	58.8
37.465	12	141.7	76.5	12.2	31.8	111.5	12	25.85	1.1	21.137	127.645	65.6
36.335	11	140.75	76	11.95	30.7	109.5	11	25.25	1.1	20.6735	124.925	64.2
38.835	12	142.65	77	12.5	32.85	114	12	26.3	1.15	21.7135	130.705	66.5
34.24	11	139.55	74.5	11.5	29.1	105	10.5	24.15	1	18.139	115.075	55.6
34.89	11	140.05	75.5	11.6	29.55	107.5	10.5	24.5	1	18.491	121.015	59.1
39.845	12.5	143.65	77	13.15	33.5	116.5	12.5	26.8	1.2	23.2205	133.24	66.9
35.15	11	140.2	75.5	11.65	29.75	108	10.5	24.65	1	18.8125	121.43	61.2
34.97	11	140.15	75.5	11.6	29.65	107.5	10.5	24.55	1	18.76	121.15	59.5
37.435	12	141.6	76.5	12.2	31.8	111.5	12	25.8	1.1	21.1355	127.565	65.4
39.88	12.5	143.8	77.5	13.2	33.6	116.5	12.5	26.85	1.2	23.325	133.375	67
35.125	11	140.15	75.5	11.65	29.7	107.5	10.5	24.65	1	18.81	121.34	59.9
40.68	12.5	144.35	77.5	13.3	34.2	117.5	13	27.1	1.2	23.662	135.295	69.1
40.185	12.5	144.05	77.5	13.25	34	117	12.5	26.95	1.2	23.398	134.24	68.2
39.125	12	142.75	77	12.55	32.95	114.5	12	26.35	1.15	21.842	130.89	66.5
39.18	12	142.75	77	13.05	33.05	114.5	12	26.35	1.15	21.845	131.235	66.5
37.22	12	141.4	76.5	12.1	31.45	111	11.5	25.7	1.1	20.992	127.225	65.2
36.495	11	140.9	76	11.95	30.8	109.5	11	25.3	1.1	20.753	125.57	64.5
36.69	12	141.05	76.5	12.05	31.1	110	11.5	25.4	1.1	20.856	126.185	64.6
35.66	11	140.4	76	11.75	30.15	108.5	10.5	24.95	1.05	19.839	122.8	63.1
41.195	12.5	144.65	77.5	13.4	34.5	119	13	27.25	1.2	24.029	136.245	69.6
34.485	11	139.75	75.5	11.55	29.25	106.5	10.5	24.25	1	18.3795	120.355	57.6
38.51	12	142.4	77	12.35	32.55	113.5	12	26.05	1.1	21.4765	129.355	66.5
41.925	13	145.25	77.5	13.5	34.85	120.5	13.5	27.5	1.3	25.329	137.72	71.3
41.175	12.5	144.65	77.5	13.35	34.5	119	13	27.2	1.2	24.014	136.21	69.4
40.965	12.5	144.5	77.5	13.35	34.4	118	13	27.15	1.2	23.8135	135.63	69.2
35.54	11	140.3	76	11.7	29.95	108	10.5	24.8	1	18.887	122.39	62.5
40.15	12.5	144.05	77.5	13.25	33.95	116.5	12.5	26.95	1.2	23.362	134.14	68.1
41.415	12.5	144.75	77.5	13.4	34.6	119.5	13	27.3	1.25	24.218	136.56	70.1
41.64	12.5	145.1	77.5	13.45	34.75	119.5	13	27.4	1.3	25.1915	136.84	70.3
39.68	12	143.4	77	13.15	33.45	116	12.5	26.65	1.15	22.295	132.555	66.8
37.375	12	141.55	76.5	12.15	31.65	111.5	12	25.75	1.1	21.121	127.45	65.2
36.765	12	141.15	76.5	12.05	31.15	110.5	11.5	25.45	1.1	20.9045	126.34	65
39.815	12.5	143.55	77	13.15	33.5	116	12.5	26.8	1.2	23.207	132.855	66.9
42.225	13	145.55	78	13.6	35.15	121	13.5	27.75	1.3	26.2125	138.35	72.5
35.38	11	140.3	76	11.7	29.9	108	10.5	24.75	1	18.8555	122.02	62.4
35.43	11	140.3	76	11.7	29.9	108	10.5	24.8	1	18.886	122.21	62.5
34.925	11	140.05	75.5	11.6	29.65	107.5	10.5	24.5	1	18.6905	121.11	59.2
35.255	11	140.2	76	11.65	29.8	108	10.5	24.75	1	18.8195	121.515	61.2
34.545	11	139.85	75.5	11.6	29.35	106.5	10.5	24.3	1	18.4055	120.64	58.1
40.16	12.5	144.05	77.5	13.25	33.95	117	12.5	26.95	1.2	23.379	134.215	68.2
35.35	11	140.3	76	11.65	29.85	108	10.5	24.75	1	18.826	121.78	61.4
40.515	12.5	144.3	77.5	13.3	34.2	117.5	13	27.1	1.2	23.57	135.08	69
36.615	12	141	76	12	30.95	110	11.5	25.4	1.1	20.816	126.06	64.6
36.63	12	141.05	76	12	31	110	11.5	25.4	1.1	20.8495	126.12	64.6
38.45	12	142.25	77	12.3	32.5	113	12	26.05	1.1	21.4515	129.225	66.2
35.825	11	140.45	76	11.8	30.3	109	10.5	25.05	1.1	19.9675	123.51	63.2
42.26	13	145.7	78	13.65	35.25	121.5	13.5	27.85	1.3	26.2175	138.465	73.2
36.82	12	141.25	76.5	12.05	31.2	110.5	11.5	25.5	1.1	20.925	126.525	65.2
34.6	11	140	75.5	11.6	29.4	107	10.5	24.3	1	18.4365	120.715	58.6
36.2	11	140.65	76	11.85	30.5	109	11	25.15	1.1	20.117	124.435	63.6
34.04	10.5	139.2	74.5	11.15	29.05	100	10.5	24	1	18.105	109.67	52.1
35.605	11	140.35	76	11.75	29.95	108.5	10.5	24.8	1	18.983	122.53	62.8
42.165	13	145.55	78	13.55	35.1	121	13.5	27.75	1.3	26.1595	138.27	72.1
37.875	12	141.95	76.5	12.25	32.3	112.5	12	25.95	1.1	21.362	128.545	66.1
39.025	12	142.7	77	12.5	32.95	114	12	26.35	1.15	21.776	130.835	66.5
34.085	10.5	139.55	74.5	11.5	29.1	104	10.5	24.1	1	18.116	111.005	52.1
35.775	11	140.45	76	11.8	30.3	108.5	10.5	25.05	1.05	19.87	123.32	63.2
42.095	13	145.45	78	13.55	35.05	121	13.5	27.75	1.3	26.1455	138.245	72.1
40.45	12.5	144.2	77.5	13.3	34.1	117	12.5	27.05	1.2	23.4405	134.815	68.2
39.435	12	143.05	77	13.1	33.3	115	12.5	26.55	1.15	22.123	131.85	66.7
39.745	12.5	143.45	77	13.15	33.45	116	12.5	26.7	1.15	22.3415	132.74	66.8
35.11	11	140.15	75.5	11.65	29.65	107.5	10.5	24.6	1	18.7925	121.29	59.8
41.615	12.5	145	77.5	13.45	34.65	119.5	13	27.4	1.3	25.154	136.8	70.2
36.06	11	140.6	76	11.85	30.35	109	10.5	25.05	1.1	19.9955	124.125	63.5
41.935	13	145.3	77.5	13.55	34.9	120.5	13.5	27.55	1.3	25.426	137.755	71.6
42.29	13	145.7	78	13.65	35.3	121.5	13.5	27.85	1.3	26.2625	138.585	73.6
38.265	12	142.1	77	12.25	32.45	113	12	26.05	1.1	21.424	128.825	66.2
39.64	12	143.3	77	13.1	33.4	115.5	12.5	26.6	1.15	22.2495	132.38	66.8
41.895	13	145.25	77.5	13.45	34.8	120	13	27.5	1.3	25.3035	137.395	71.3
38.655	12	142.45	77	12.4	32.55	113.5	12	26.15	1.1	21.4935	129.89	66.5
36.115	11	140.6	76	11.85	30.4	109	11	25.1	1.1	20.0295	124.235	63.5
41.22	12.5	144.7	77.5	13.4	34.55	119	13	27.3	1.2	24.133	136.485	69.8
38.095	12	142.1	76.5	12.25	32.35	112.5	12	26	1.1	21.3935	128.73	66.2
41.525	12.5	144.85	77.5	13.4	34.6	119.5	13	27.4	1.25	24.2255	136.585	70.1
37.95	12	142.1	76.5	12.25	32.35	112.5	12	25.95	1.1	21.3905	128.71	66.2
41.92	13	145.25	77.5	13.5	34.85	120.5	13	27.5	1.3	25.3095	137.55	71.3
41.035	12.5	144.6	77.5	13.35	34.5	118.5	13	27.2	1.2	23.889	135.765	69.2
36.29	11	140.75	76	11.95	30.6	109.5	11	25.25	1.1	20.2305	124.815	64.2
34.44	11	139.7	75.5	11.55	29.2	105.5	10.5	24.25	1	18.366	120.245	57.6
41.56	12.5	144.9	77.5	13.45	34.65	119.5	13	27.4	1.3	25.128	136.645	70.1
39.34	12	142.9	77	13.05	33.2	115	12.5	26.55	1.15	22.055	131.615	66.7
41.83	13	145.2	77.5	13.45	34.8	120	13	27.4	1.3	25.296	137.32	71.2
40.37	12.5	144.15	77.5	13.25	34.05	117	12.5	27.05	1.2	23.4385	134.715	68.2
39.36	12	143	77	13.05	33.3	115	12.5	26.55	1.15	22.118	131.77	66.7
37.645	12	141.85	76.5	12.2	32	112	12	25.9	1.1	21.231	128.075	65.9
37.64	12	141.75	76.5	12.2	31.95	112	12	25.9	1.1	21.226	127.9	65.6
41.97	13	145.4	77.5	13.55	34.95	120.5	13.5	27.6	1.3	25.8605	138.08	71.6
34.42	11	139.6	75.5	11.55	29.2	105.5	10.5	24.25	1	18.3	119.99	56.7
37.615	12	141.75	76.5	12.2	31.95	111.5	12	25.9	1.1	21.207	127.805	65.6
37.105	12	141.35	76.5	12.05	31.4	110.5	11.5	25.7	1.1	20.9545	127.01	65.2
40.46	12.5	144.3	77.5	13.3	34.1	117	13	27.1	1.2	23.479	134.895	68.5
36.425	11	140.85	76	11.95	30.7	109.5	11	25.3	1.1	20.722	125.16	64.3
37.515	12	141.75	76.5	12.2	31.95	111.5	12	25.85	1.1	21.1875	127.795	65.6
36.145	11	140.6	76	11.85	30.45	109	11	25.15	1.1	20.0785	124.31	63.6
38.67	12	142.5	77	12.4	32.6	113.5	12	26.15	1.1	21.515	129.98	66.5
37.67	12	141.85	76.5	12.2	32.2	112	12	25.9	1.1	21.2845	128.355	66
44.03	13	166.45	75	14.65	32.75	94	11	27.1	1.15	24.683	137.045	68.4
42.405	12	164.7	74	13.75	31.65	92	10	26.25	1.15	22.467	133.91	66.74
41.885	12	164	73.5	13.5	31.25	91	9.5	25.95	1.05	21.7525	132.835	66.03
42.7	13	165.15	74.5	14	31.95	92.5	10.5	26.45	1.15	23.068	134.695	67.09
42.895	13	165.5	74.5	14.1	32.1	92.5	10.5	26.6	1.15	23.2965	135.18	67.32
44.39	14	166.7	75.5	14.85	33.05	94	11.5	27.3	1.15	25.0225	137.535	68.97
42.43	12.5	164.75	74	13.85	31.65	92	10	26.3	1.15	22.553	133.98	66.77
42.6	13	165.05	74.5	13.95	31.85	92.5	10.5	26.45	1.15	22.87	134.455	66.99
41.85	12	164	73.5	13.35	31.1	91	9.5	25.95	1.05	21.5765	132.81	65.93
44.23	13.5	166.55	75.5	14.75	32.9	94	11	27.2	1.15	24.891	137.295	68.68
45.08	14	167.35	75.5	15.05	33.45	95	12	27.6	1.25	25.914	138.615	69.56
45.85	14	167.8	75.5	15.4	33.9	95	12	27.95	1.25	26.7575	140.04	70.76
42.395	12	164.7	74	13.75	31.6	92	10	26.25	1.15	22.417	133.775	66.72
41.125	12	163.2	73.5	13.1	30.55	91	9.5	25.6	1.05	20.7095	131.335	65.14
44.145	13.5	166.5	75	14.7	32.8	94	11	27.2	1.15	24.836	137.215	68.62
42.585	13	165.05	74	13.95	31.85	92.5	10.5	26.45	1.15	22.849	134.355	66.95
41.85	12	164	73.5	13.45	31.25	91	9.5	25.95	1.05	21.6165	132.82	65.97
42.985	13	165.5	74.5	14.15	32.15	92.5	10.5	26.6	1.15	23.3815	135.19	67.34
41.19	12	163.25	73.5	13.15	30.65	91	9.5	25.6	1.05	20.7775	131.52	65.2
42.56	13	165	74	13.85	31.8	92.5	10.5	26.4	1.15	22.8435	134.3	66.91
45.085	14	167.4	75.5	15.1	33.5	95	12	27.6	1.25	25.9355	138.82	69.59
42.28	12	164.6	74	13.75	31.6	92	10	26.25	1.15	22.3925	133.73	66.67
44.28	13.5	166.65	75.5	14.75	32.9	94	11	27.2	1.15	24.906	137.35	68.72
41.31	12	163.35	73.5	13.2	30.75	91	9.5	25.65	1.05	21.117	131.765	65.38
28.075	12	163.1	73.5	13.05	30.45	91	9.5	25.5	1.05	20.54	131.045	65.03
42.24	12	164.6	73.5	13.7	31.5	92	10	26.15	1.1	22.3025	133.585	66.43
42.05	12	164.3	73.5	13.5	31.4	91.5	9.5	26.05	1.1	21.8875	133.24	66.3
43.865	13	166.35	75	14.6	32.65	94	11	27	1.15	24.5	136.69	68.22
43.66	13	166.15	74.5	14.45	32.5	93.5	11	26.85	1.15	24.069	136.185	67.93
41.975	12	164.15	73.5	13.5	31.35	91.5	9.5	26	1.05	21.854	133.055	66.15
41.995	12	164.3	73.5	13.5	31.35	91.5	9.5	26.05	1.1	21.871	133.175	66.24
43.215	13	165.7	74.5	14.2	32.25	93	10.5	26.65	1.15	23.5425	135.445	67.5
42.12	12	164.5	73.5	13.6	31.45	92	9.5	26.1	1.1	22.0985	133.48	66.4
42.11	12	164.5	73.5	13.6	31.45	91.5	9.5	26.1	1.1	22.024	133.425	66.4
45.68	14	167.65	75.5	15.35	33.8	95	12	27.85	1.25	26.567	139.8	70.44
45.205	14	167.4	75.5	15.15	33.55	95	12	27.6	1.25	26.176	138.95	69.78
41.235	12	163.3	73.5	13.15	30.65	91	9.5	25.6	1.05	20.8205	131.555	65.2
43.71	13	166.15	74.5	14.45	32.55	93.5	11	26.85	1.15	24.196	136.25	68.08
41.41	12	163.5	73.5	13.25	30.8	91	9.5	25.65	1.05	21.192	131.865	65.43
44.1	13	166.45	75	14.7	32.75	94	11	27.1	1.15	24.757	137.135	68.5
42.195	12	164.5	73.5	13.65	31.45	92	10	26.15	1.1	22.176	133.54	66.42
44.52	14	166.8	75.5	14.9	33.15	94	11.5	27.3	1.15	25.1525	137.685	68.99
45.435	14	167.55	75.5	15.3	33.75	95	12	27.8	1.25	26.428	139.63	70.14
42.245	12	164.6	73.5	13.7	31.55	92	10	26.25	1.15	22.3165	133.67	66.43
43.97	13	166.4	75	14.6	32.7	94	11	27.05	1.15	24.524	136.795	68.24
45.48	14	167.55	75.5	15.3	33.75	95	12	27.8	1.25	26.4415	139.66	70.14
45.82	14	167.75	75.5	15.4	33.9	95	12	27.9	1.25	26.727	139.96	70.68
42.61	13	165.05	74.5	13.95	31.9	92.5	10.5	26.45	1.15	22.9395	134.51	66.99
45.35	14	167.5	75.5	15.2	33.65	95	12	27.7	1.25	26.3045	139.445	70.03
41.64	12	163.75	73.5	13.3	31	91	9.5	25.75	1.05	21.35	132.595	65.66
44.575	14	166.85	75.5	14.9	33.2	94	11.5	27.4	1.15	25.1975	137.755	69.03
45.305	14	167.45	75.5	15.2	33.65	95	12	27.7	1.25	26.276	139.145	69.91
41.745	12	163.85	73.5	13.35	31.1	91	9.5	25.8	1.05	21.4675	132.705	65.81
41.5	12	163.6	73.5	13.25	30.85	91	9.5	25.65	1.05	21.203	131.915	65.43
43.37	13	165.9	74.5	14.3	32.35	93	10.5	26.75	1.15	23.799	135.675	67.65
41.505	12	163.6	73.5	13.25	30.9	91	9.5	25.65	1.05	21.2445	132.03	65.48
45.255	14	167.45	75.5	15.2	33.6	95	12	27.65	1.25	26.232	139.025	69.91
45.9	14	167.9	75.5	15.45	33.95	95	12	27.95	1.25	26.8395	140.285	70.94
45.64	14	167.65	75.5	15.3	33.8	95	12	27.85	1.25	26.4965	139.76	70.42
43.79	13	166.25	74.5	14.45	32.6	93.5	11	26.95	1.15	24.4175	136.63	68.1
44.745	14	166.95	75.5	15	33.35	94.5	11.5	27.4	1.25	25.394	137.95	69.21
45.765	14	167.75	75.5	15.4	33.85	95	12	27.85	1.25	26.6525	139.88	70.51
41.94	12	164.15	73.5	13.5	31.3	91.5	9.5	26	1.05	21.774	133.02	66.13
41.155	12	163.2	73.5	13.15	30.6	91	9.5	25.6	1.05	20.7235	131.405	65.16
44.705	14	166.95	75.5	14.9	33.35	94.5	11.5	27.4	1.2	25.3515	137.935	69.2
42.86	13	165.45	74.5	14.1	32.1	92.5	10.5	26.6	1.15	23.2705	135.015	67.31
42.62	13	165.05	74.5	14	31.9	92.5	10.5	26.45	1.15	22.987	134.645	67
44.635	14	166.85	75.5	14.9	33.25	94	11.5	27.4	1.15	25.265	137.835	69.04
42.205	12	164.55	73.5	13.65	31.5	92	10	26.15	1.1	22.2595	133.57	66.42
43.04	13	165.55	74.5	14.15	32.2	93	10.5	26.65	1.15	23.4405	135.29	67.39
45.78	14	167.75	75.5	15.4	33.85	95	12	27.85	1.25	26.6805	139.895	70.54
45.93	14	167.9	75.5	15.5	33.95	95	12	28	1.25	26.871	140.305	70.94
44.08	13	166.45	75	14.65	32.75	94	11	27.1	1.15	24.7185	137.1	68.42
41.1	12	163.2	73.5	13.05	30.5	91	9.5	25.55	1.05	20.6585	131.235	65.11
41.625	12	163.7	73.5	13.25	31	91	9.5	25.75	1.05	21.3115	132.585	65.63
44.56	14	166.8	75.5	14.9	33.15	94	11.5	27.4	1.15	25.16	137.72	69.02
45.02	14	167.3	75.5	15.05	33.45	95	12	27.5	1.25	25.8335	138.455	69.4
41.095	12	163.15	73.5	13.05	30.5	91	9.5	25.55	1.05	20.6345	131.185	65.1
45.435	14	167.5	75.5	15.2	33.7	95	12	27.7	1.25	26.3745	139.605	70.06
41.555	12	163.65	73.5	13.25	31	91	9.5	25.7	1.05	21.27	132.285	65.55
44.315	14	166.65	75.5	14.75	32.9	94	11	27.2	1.15	24.9145	137.395	68.81
43.235	13	165.7	74.5	14.25	32.25	93	10.5	26.65	1.15	23.614	135.51	67.51
42.43	12	164.75	74	13.8	31.65	92	10	26.3	1.15	22.494	133.93	66.76
44.45	14	166.7	75.5	14.85	33.1	94	11.5	27.3	1.15	25.042	137.615	68.97
41.935	12	164.1	73.5	13.5	31.25	91	9.5	25.95	1.05	21.764	132.895	66.05
45.995	14	167.95	75.5	15.5	34	95	12	28	1.25	26.9445	140.845	71
43.725	13	166.25	74.5	14.45	32.55	93.5	11	26.95	1.15	24.3985	136.61	68.1
44.11	13.5	166.45	75	14.7	32.8	94	11	27.15	1.15	24.802	137.195	68.52
44.805	14	167.05	75.5	15	33.4	95	12	27.45	1.25	25.535	138.115	69.24
41.54	12	163.6	73.5	13.25	30.95	91	9.5	25.65	1.05	21.261	132.19	65.54
45.705	14	167.75	75.5	15.4	33.8	95	12	27.85	1.25	26.6455	139.86	70.47
44.765	14	167	75.5	15	33.35	94.5	11.5	27.4	1.25	25.4525	137.995	69.21
41.325	12	163.35	73.5	13.2	30.75	91	9.5	25.65	1.05	21.147	131.775	65.39
45.51	14	167.6	75.5	15.3	33.75	95	12	27.8	1.25	26.4695	139.735	70.3
44.785	14	167.05	75.5	15	33.4	94.5	12	27.45	1.25	25.493	138.055	69.23
42.795	13	165.35	74.5	14.1	32.05	92.5	10.5	26.5	1.15	23.257	134.93	67.3
44.815	14	167.05	75.5	15	33.4	95	12	27.45	1.25	25.598	138.19	69.25
44.835	14	167.1	75.5	15	33.4	95	12	27.45	1.25	25.6555	138.24	69.29
44.49	14	166.8	75.5	14.9	33.1	94	11.5	27.3	1.15	25.1095	137.66	68.98
43.16	13	165.6	74.5	14.15	32.2	93	10.5	26.65	1.15	23.522	135.38	67.48
44.175	13.5	166.55	75	14.75	32.8	94	11	27.2	1.15	24.8715	137.225	68.66
45.06	14	167.3	75.5	15.05	33.45	95	12	27.55	1.25	25.85	138.535	69.5
41.395	12	163.45	73.5	13.25	30.8	91	9.5	25.65	1.05	21.1665	131.825	65.39
43.525	13	166	74.5	14.35	32.45	93	10.5	26.75	1.15	23.8945	136.015	67.76
45.875	14	167.8	75.5	15.45	33.9	95	12	27.95	1.25	26.787	140.16	70.84
41.595	12	163.7	73.5	13.25	31	91	9.5	25.75	1.05	21.2925	132.32	65.6
45.205	14	167.4	75.5	15.1	33.55	95	12	27.6	1.25	26.0875	138.92	69.77
43.92	13	166.35	75	14.6	32.7	94	11	27.05	1.15	24.5095	136.75	68.22
45.34	14	167.5	75.5	15.2	33.65	95	12	27.7	1.25	26.299	139.225	70
45.885	14	167.9	75.5	15.45	33.9	95	12	27.95	1.25	26.8	140.21	70.91
43.12	13	165.6	74.5	14.15	32.2	93	10.5	26.65	1.15	23.4685	135.355	67.44
45.115	14	167.4	75.5	15.1	33.55	95	12	27.6	1.25	26.0275	138.83	69.67
42.76	13	165.25	74.5	14	32	92.5	10.5	26.5	1.15	23.1055	134.775	67.17
43.535	13	166	74.5	14.4	32.5	93.5	11	26.8	1.15	23.9345	136.055	67.82
43.72	13	166.2	74.5	14.45	32.55	93.5	11	26.9	1.15	24.216	136.32	68.09
44.685	14	166.95	75.5	14.9	33.3	94	11.5	27.4	1.15	25.3205	137.91	69.18
43.34	13	165.85	74.5	14.3	32.3	93	10.5	26.7	1.15	23.7585	135.655	67.57
42.44	13	164.75	74	13.85	31.7	92.5	10	26.3	1.15	22.647	134.055	66.8
42.775	13	165.25	74.5	14.05	32	92.5	10.5	26.5	1.15	23.1995	134.81	67.28
42.49	13	164.95	74	13.85	31.8	92.5	10.5	26.4	1.15	22.773	134.195	66.9
42.1	12	164.35	73.5	13.6	31.45	91.5	9.5	26.05	1.1	21.9995	133.32	66.32
44.34	14	166.65	75.5	14.8	33	94	11	27.3	1.15	25.016	137.515	68.95
44.94	14	167.3	75.5	15	33.45	95	12	27.5	1.25	25.672	138.285	69.3
43.585	13	166.05	74.5	14.4	32.5	93.5	11	26.8	1.15	23.965	136.09	67.88
42.45	13	164.75	74	13.85	31.75	92.5	10	26.3	1.15	22.677	134.12	66.8
43.2	13	165.65	74.5	14.15	32.25	93	10.5	26.65	1.15	23.5345	135.405	67.48
44.005	13	166.45	75	14.65	32.75	94	11	27.1	1.15	24.641	136.94	68.39
43.26	13	165.75	74.5	14.25	32.25	93	10.5	26.65	1.15	23.718	135.56	67.54
43.985	13	166.4	75	14.6	32.75	94	11	27.05	1.15	24.566	136.885	68.3
44.995	14	167.3	75.5	15.05	33.45	95	12	27.5	1.25	25.75	138.445	69.4
41.065	12	163.1	73.5	13.05	30.5	91	9.5	25.55	1.05	20.6335	131.12	65.09
42.075	12	164.35	73.5	13.55	31.4	91.5	9.5	26.05	1.1	21.933	133.25	66.32
41.255	12	163.35	73.5	13.15	30.7	91	9.5	25.65	1.05	21.057	131.7	65.37
43.295	13	165.85	74.5	14.25	32.25	93	10.5	26.65	1.15	23.7365	135.625	67.56
41.765	12	163.85	73.5	13.35	31.1	91	9.5	25.85	1.05	21.499	132.775	65.81
45.36	14	167.5	75.5	15.2	33.7	95	12	27.7	1.25	26.3135	139.545	70.03
42.74	13	165.2	74.5	14	32	92.5	10.5	26.45	1.15	23.074	134.715	67.16
41.83	12	163.9	73.5	13.35	31.1	91	9.5	25.9	1.05	21.557	132.78	65.81
43.825	13	166.3	75	14.5	32.6	93.5	11	26.95	1.15	24.435	136.67	68.11
43.455	13	165.95	74.5	14.3	32.45	93	10.5	26.75	1.15	23.866	135.945	67.76
42.79	13	165.3	74.5	14.1	32	92.5	10.5	26.5	1.15	23.212	134.86	67.3
41.24	12	163.35	73.5	13.15	30.65	91	9.5	25.6	1.05	21.0225	131.59	65.25
43.42	13	165.9	74.5	14.3	32.4	93	10.5	26.75	1.15	23.856	135.76	67.75
43.015	13	165.5	74.5	14.15	32.2	92.5	10.5	26.6	1.15	23.4215	135.265	67.38
44.34	14	166.65	75.5	14.75	32.95	94	11	27.3	1.15	24.9795	137.445	68.87
41.74	12	163.75	73.5	13.3	31.1	91	9.5	25.8	1.05	21.3975	132.65	65.68
43.405	13	165.9	74.5	14.3	32.35	93	10.5	26.75	1.15	23.833	135.715	67.7
42.455	13	164.85	74	13.85	31.75	92.5	10	26.4	1.15	22.717	134.135	66.88
43.615	13	166.1	74.5	14.4	32.5	93.5	11	26.8	1.15	24.031	136.11	67.9
43.845	13	166.35	75	14.55	32.6	93.5	11	26.95	1.15	24.4615	136.675	68.14
