# Supplementary material for: Predicting hybrid rice performance using AIHIB model based on artificial intelligence
Source: Sci Rep. 2022 Jun 11;12:9709. doi: 10.1038/s41598-022-13805-x (PMC9188612; doi:10.1038/s41598-022-13805-x)
Supplement: Supplementary file 2 — Supplementary Information 2. [file 41598_2022_13805_MOESM2_ESM.xlsx]

## Sheet: Sheet1
ga_indx	pso_indx
[9,10,11,12,7]	[10,11,7,9]
[5,3,6,4,1]	[9,6,4,5,3,1]
[7,11,12,6]	[7,9,11,12]
[5,1,12,3,6]	[1,6,5,12,3]
[11,6,1,3,10]	[6,1,3,11,10]
[1,8,9,6,3]	[1,8,9,3,6]
[9,1,11,3]	[9,12,3,11,1]
[4,10,11,7,12]	[10,12,4,11]
[11,6,12,1]	[9,12,11,1]
[8,7,3,4,1]	[8,1,4,7,3]
