# Supplementary material for: Predicting hybrid rice performance using AIHIB model based on artificial intelligence
Source: Sci Rep. 2022 Jun 11;12:9709. doi: 10.1038/s41598-022-13805-x (PMC9188612; doi:10.1038/s41598-022-13805-x)
Supplement: Supplementary file 3 — Supplementary Information 3. [file 41598_2022_13805_MOESM3_ESM.xlsx]

## Sheet: Readme
data1	AHM_KHZ
data2	AHM_SPD
data3	GHB_KHZ
data4	IR28_GHB
data5	IR28_TAM
data6	SHP_GHB
data7	SHP_SPD
data8	TAM_KHZ
data9	TAM_SHP
data10	General Data

## Sheet: data1
GA			PSO
Target	ANFIS_Output		Target	ANFIS_Output
62.9	62.8127		62.9	62.9867
57	56.9569		57	57.2254
57	56.8787		57	57.2006
57	56.883		57	57.231
54	54.0577		54	54.1124
55.6	56.1232		55.6	55.6464
65.9	65.8445		65.9	65.8882
65.8	66.2404		65.8	65.8556
66.3	66.3049		66.3	66.0869
59.2	58.9193		59.2	59.098
61	60.9507		61	60.96
55.4	55.2349		55.4	55.2812
58.6	58.7368		58.6	58.877
61.7	61.709		61.7	61.7063
59.9	59.9662		59.9	60.0134
67	67.4032		67	67.2583
62.1	62.293		62.1	62.4143
66.2	65.9318		66.2	66.1445
56.9	56.2138		56.9	56.5294
54.4	54.4799		54.4	54.4957
67.9	68.2477		67.9	67.9867
65.3	64.9043		65.3	65.2093
58.3	58.4764		58.3	58.3118
68.7	68.5166		68.7	68.1937
58.4	58.4977		58.4	58.3961
64.2	64.5771		64.2	64.2845
54.2	53.4456		54.2	54.145
61.6	61.7495		61.6	61.6679
53.6	53.9433		53.6	53.8587
56.9	55.7549		56.9	56.8453
58.6	58.6615		58.6	58.6862
53.3	53.2828		53.3	53.3112
50.7	52.5602		50.7	52.8233
61.8	61.9946		61.8	61.7889
53.9	53.9317		53.9	53.9774
60.6	60.539		60.6	60.6062
64.9	64.8834		64.9	64.7803
61.5	61.5881		61.5	61.5248
58	57.9846		58	58.0607
63.9	64.2772		63.9	64.0445
66.2	66.5391		66.2	66.3219
66.2	66.4376		66.2	66.0959
62.6	62.7616		62.6	62.5595
61.9	62.1004		61.9	61.8404
62.7	62.8716		62.7	62.7508
66.3	66.1173		66.3	66.3801
63.8	63.8887		63.8	63.8032
53.9	54.0894		53.9	54.025
62.9	62.748		62.9	62.9843
62.7	62.7622		62.7	62.6583
58	57.726		58	57.8055
58	57.8687		58	58.0191
55	55.0253		55	54.9302
59.3	59.1904		59.3	58.9795
62.8	62.8659		62.8	62.8541
60.3	60.5775		60.3	60.6897
57.3	57.4481		57.3	57.5434
59.3	59.332		59.3	59.1015
53.5	53.4786		53.5	53.5572
64.6	65.1202		64.6	64.6402
63.5	63.4301		63.5	63.5103
59	59.0195		59	59.1643
66.2	66.045		66.2	66.2057
53.6	53.3182		53.6	53.5798
53.2	52.9331		53.2	53.1523
64.9	65.2597		64.9	65.0342
57.3	57.4092		57.3	57.4076
52	52.8519		52	52.8999
63.9	63.3367		63.9	63.9152
53.4	53.5119		53.4	53.4379
58.2	58.3417		58.2	58.2913
66.3	66.115		66.3	66.2743
66	66.1581		66	65.9436
56	56.1662		56	55.8506
56.7	57.0382		56.7	56.7943

## Sheet: data2
GA			PSO
Target	ANFIS_Output		Target	ANFIS_Output
109.17	109.176		109.17	109.287
99.36	99.3548		99.36	100.183
74.82	75.2783		74.82	75.3834
86.27	86.445		86.27	86.5672
75.42	75.8292		75.42	75.8296
101.81	101.369		101.81	101.536
78.88	78.9399		78.88	79.7051
85.79	86.3044		85.79	86.1205
76.95	76.5493		76.95	76.5804
85.56	85.5833		85.56	85.5481
108.51	108.417		108.51	108.511
103.29	103.182		103.29	103.72
107.75	108.338		107.75	108.387
89.65	89.9603		89.65	90.9967
88.1	87.4853		88.1	87.8443
65.55	65.076		65.55	64.7895
104.57	104.448		104.57	104.43
71.41	72.1226		71.41	71.9838
74.04	74.0674		74.04	74.1111
61.47	61.9288		61.47	61.9411
84.34	84.6656		84.34	85.3229
108.01	108.527		108.01	108.534
81.25	80.8405		81.25	80.9464
87.17	86.9723		87.17	87.2475
60.99	61.0044		60.99	61.0795
76.61	76.4512		76.61	76.4729
103.86	103.992		103.86	103.706
104.06	104.159		104.06	104.061
72.41	73.2045		72.41	73.3224
89.12	89.3556		89.12	89.039
66.34	66.6346		66.34	66.5643
79.23	79.7386		79.23	79.3743
92.31	92.1808		92.31	92.3393
84.9	85.5636		84.9	85.9347
77.41	77.6061		77.41	77.6962
112.19	111.304		112.19	111.355
78.3	78.0011		78.3	78.2754
84.82	84.6426		84.82	84.132
78.13	78.0177		78.13	78.1803
98.32	97.884		98.32	97.6325
66.67	67.2922		66.67	67.5039
75.09	75.5733		75.09	75.6355
112.24	112.256		112.24	112.35
62.4	63.4148		62.4	63.5563
97.43	97.6006		97.43	97.3028
95.85	96.0316		95.85	95.9343
81.73	81.4482		81.73	81.4905
91.11	91.1114		91.11	91.3665
102.17	102.056		102.17	102.71
93	93.5351		93	93.4774
112.3	112.457		112.3	112.355
84.08	84.4468		84.08	84.8002
99.12	98.2011		99.12	98.1984
106.07	105.656		106.07	105.828
72.32	72.4607		72.32	72.5757
106.67	106.652		106.67	106.476
110.34	110.145		110.34	110.06
110.89	111.018		110.89	111.119
95.59	95.2719		95.59	94.9359
85.51	85.3473		85.51	84.926
74.33	74.85		74.33	74.9383
72.78	73.1757		72.78	73.2677
65.07	64.0172		65.07	64.0462
66.9	67.7755		66.9	68.1662
103.07	102.856		103.07	102.999
88.51	88.7114		88.51	88.6911
68.52	68.3956		68.52	68.5284
60.51	60.7179		60.51	60.7481
110.31	109.628		110.31	109.645
83.8	84.0841		83.8	84.6652
110.8	110.098		110.8	110.127
77.3	77.0494		77.3	77.074
61.08	61.0183		61.08	60.718
82.85	82.5791		82.85	83.2547
89.59	90.0768		89.59	89.9873

## Sheet: data3
GA			PSO
Target	ANFIS_Output		Target	ANFIS_Output
59.2	59.1617		59.2	59.1712
58.7	58.9013		58.7	59.0373
62.9	62.9027		62.9	62.9075
59.8	59.8247		59.8	59.8298
66.4	66.2498		66.4	66.3087
64.9	64.8577		64.9	64.8413
58.2	58.546		58.2	58.5644
62.3	62.3385		62.3	62.2111
59.6	59.4799		59.6	59.5548
58.6	58.4734		58.6	58.6255
60.9	60.6965		60.9	60.7424
60.2	60.0873		60.2	60.0902
64	63.9542		64	64.0692
63.7	63.7183		63.7	63.7054
58.6	58.6824		58.6	58.7427
59	58.9352		59	59.1699
63.7	63.739		63.7	63.7865
61.6	61.556		61.6	61.575
64.7	64.7118		64.7	64.6755
61.5	61.5404		61.5	61.5325
64.6	64.4948		64.6	64.5723
63	62.9418		63	62.9456
58.6	58.3867		58.6	58.689
64	63.7462		64	64.0202
58.1	57.6126		58.1	57.4262
64.1	64.238		64.1	64.2072
66.9	66.9969		66.9	66.8011
62.5	62.5228		62.5	62.5959
59.9	59.791		59.9	59.8798
60.2	60.1621		60.2	60.2011
66	66.0488		66	65.9618
59.7	59.5936		59.7	59.7045
60.3	60.2205		60.3	60.1049
59.9	60.0676		59.9	60.1066
66	65.9367		66	65.997
66	65.9202		66	66.03
65	65.1191		65	65.2371
61.1	61.2378		61.1	61.3411
64.3	64.3407		64.3	64.2395
65	65.2017		65	65.2208
65.3	65.3219		65.3	65.3359
61.2	61.2668		61.2	61.3571
62.2	62.172		62.2	62.1732
58.6	58.6981		58.6	58.9707
65	65.0597		65	64.9886
62.6	62.8162		62.6	62.6893
59.5	59.3755		59.5	59.4868
66.2	66.1222		66.2	66.2144
61	60.786		61	61.0776
59.5	59.3304		59.5	59.4615
65.7	65.7367		65.7	65.636
60.3	60.3252		60.3	60.3363
66.7	66.5918		66.7	66.6431
63.2	63.1897		63.2	63.0386
65.6	65.4708		65.6	65.412
60.5	60.6718		60.5	61.1382
58.7	58.8248		58.7	58.9234
65.8	65.8827		65.8	65.7973
65.9	66.0035		65.9	65.8955
58.7	58.7285		58.7	58.9973
62.2	62.1006		62.2	62.1927
64.4	64.4796		64.4	64.5854
59.4	59.2451		59.4	59.3706
65.9	65.9311		65.9	65.824
62.1	61.9696		62.1	61.9443
59.3	59.1689		59.3	59.3097
61.4	61.5196		61.4	61.4993
64.1	64.2981		64.1	64.201
63.3	63.1727		63.3	63.0795
66	66.3536		66	66.0825
64	63.7672		64	64.0521
59.7	59.6359		59.7	59.5238
66.8	66.6769		66.8	66.6796
63	63.1492		63	62.9891
65.6	65.4561		65.6	65.4441

## Sheet: data4
GA			PSO
Target	ANFIS_Output		Target	ANFIS_Output
128.28	128.275		128.28	128.274
133.02	132.988		133.02	132.982
124.26	124.12		124.26	124.117
139.2	139.057		139.2	139.057
124.3	124.274		124.3	124.278
126.3	126.206		126.3	126.202
137.79	138.134		137.79	138.137
139.06	138.909		139.06	138.906
133.45	133.419		133.45	133.396
138.85	138.706		138.85	138.702
137.52	137.678		137.52	137.675
137.16	137.163		137.16	137.167
133.21	133.351		133.21	133.39
134.14	133.909		134.14	133.913
130.8	130.825		130.8	130.826
134.46	134.393		134.46	134.395
123.2	124.273		123.2	124.266
129.3	129.332		129.3	129.331
138.45	138.496		138.45	138.498
130.18	129.927		130.18	129.924
124.1	124.094		124.1	124.102
137.41	137.428		137.41	137.425
132.86	132.9		132.86	132.932
129.71	129.521		129.71	129.523
125.17	124.84		125.17	124.844
133.29	133.377		133.29	133.382
124.59	124.67		124.59	124.672
125.05	124.625		125.05	124.626
125.5	125.452		125.5	125.453
133.58	133.589		133.58	133.59
139.96	140.072		139.96	140.07
137.86	138.229		137.86	138.233
136.05	135.982		136.05	135.984
133.21	133.068		133.21	133.063
126.98	126.939		126.98	126.947
125.5	125.487		125.5	125.486
137.77	137.912		137.77	137.915
124.18	124.136		124.18	124.141
137.74	137.834		137.74	137.833
136.91	136.706		136.91	136.707
134.58	134.661		134.58	134.666
124.29	124.151		124.29	124.156
127.95	127.756		127.95	127.764
130.19	130.063		130.19	130.061
126.63	126.75		126.63	126.756
126.41	126.494		126.41	126.497
132.87	132.906		132.87	132.904
135.77	135.774		135.77	135.777
139.65	139.447		139.65	139.451
127.23	127.244		127.23	127.252
127.97	127.886		127.97	127.887
132.64	132.723		132.64	132.739
137.04	136.971		137.04	136.974
134.28	134.319		134.28	134.322
125.49	125.404		125.49	125.408
128.24	128.18		128.24	128.177
127.7	127.502		127.7	127.52
126.13	125.916		126.13	125.912
127.42	127.365		127.42	127.365
138.57	138.633		138.57	138.632
136.76	136.557		136.76	136.558
127.9	127.664		127.9	127.679
134.33	134.361		134.33	134.364
134.68	134.851		134.68	134.856
125.31	125.079		125.31	125.082
131.25	131.271		131.25	131.275
134.87	134.992		134.87	134.992
128.31	128.745		128.31	128.742
127.68	127.583		127.68	127.592
132.58	132.508		132.58	132.477
125.82	125.836		125.82	125.833
126.66	126.83		126.66	126.835
125.2	124.94		125.2	124.941
127.57	127.479		127.57	127.488
134.02	133.751		134.02	133.752

## Sheet: data5
GA			PSO
Target	ANFIS_Output		Target	ANFIS_Output
114.6	114.597		114.6	114.597
112.94	112.973		112.94	112.973
116.39	116.521		116.39	116.521
117.99	118.02		117.99	118.02
108.81	108.79		108.81	108.79
117.54	117.541		117.54	117.54
113.67	113.596		113.67	113.596
117.95	117.945		117.95	117.944
115.69	115.645		115.69	115.645
117.9	117.87		117.9	117.87
114.52	114.547		114.52	114.548
117.7	117.762		117.7	117.762
114.44	114.451		114.44	114.451
115.6	115.498		115.6	115.498
109.11	109.217		109.11	109.217
112.75	112.843		112.75	112.843
114.71	114.688		114.71	114.688
111.59	111.598		111.59	111.598
109.94	109.876		109.94	109.876
111.31	111.3		111.31	111.3
114.81	114.897		114.81	114.897
114.47	114.474		114.47	114.474
116.12	115.971		116.12	115.971
111.04	111.149		111.04	111.149
110.34	110.343		110.34	110.343
111.64	111.665		111.64	111.665
110.32	110.235		110.32	110.235
110.34	110.265		110.34	110.265
108.7	108.732		108.7	108.732
115.47	115.534		115.47	115.534
110.57	110.568		110.57	110.568
113.68	113.707		113.68	113.707
115.33	115.286		115.33	115.286
115.98	115.963		115.98	115.963
115.86	115.887		115.86	115.887
108.72	108.75		108.72	108.75
113.53	113.478		113.53	113.478
114.84	114.94		114.84	114.94
113.49	113.359		113.49	113.359
111.04	111.026		111.04	111.026
110.58	110.614		110.58	110.614
116.6	116.599		116.6	116.599
108.78	108.765		108.78	108.765
111.39	111.447		111.39	111.447
110.96	110.985		110.96	110.985
108.25	108.245		108.25	108.245
116.13	116.025		116.13	116.026
115.29	115.298		115.29	115.298
116.94	116.868		116.94	116.868
112.22	112.284		112.22	112.284
116.61	116.638		116.61	116.638
109.03	109.196		109.03	109.196
117.6	117.652		117.6	117.651
111.81	111.873		111.81	111.873
108.66	108.597		108.66	108.597
117.3	117.191		117.3	117.191
114.2	114.287		114.2	114.287
108.03	108.163		108.03	108.163
112.7	112.537		112.7	112.537
110.06	110.007		110.06	110.007
116.39	116.481		116.39	116.481
114.36	114.344		114.36	114.344
112.72	112.779		112.72	112.779
110.6	110.602		110.6	110.602
117.2	117.063		117.2	117.063
109.39	109.372		109.39	109.372
110.7	110.678		110.7	110.678
116.18	116.211		116.18	116.211
114.18	114.186		114.18	114.186
115.24	115.257		115.24	115.257
108.54	108.452		108.54	108.452
115.71	115.689		115.71	115.689
113.71	113.915		113.71	113.914
115.18	115.157		115.18	115.158
115.55	115.551		115.55	115.551

## Sheet: data6
GA			PSO
Target	ANFIS_Output		Target	ANFIS_Output
80.35	80.3586		80.35	80.3602
78.68	78.6985		78.68	78.6985
79.2	79.1325		79.2	79.1322
77.02	76.9748		77.02	76.9732
79.22	79.1999		79.22	79.1995
81.6	81.5537		81.6	81.5489
77.54	77.6321		77.54	77.6302
76.97	76.9114		76.97	76.9105
77.85	77.8535		77.85	77.8558
76.92	76.9105		76.92	76.9096
80.33	80.3357		80.33	80.3373
76.6	76.5418		76.6	76.542
80.3	80.2866		80.3	80.2864
77.33	77.2996		77.33	77.2998
78.27	78.2118		78.27	78.2086
77.75	77.669		77.75	77.6697
77.53	77.5728		77.53	77.5749
81.63	81.6983		81.63	81.6985
76.76	76.7616		76.76	76.7617
77.12	77.2401		77.12	77.2398
80.98	81.0002		80.98	81.0021
80.3	80.2739		80.3	80.2743
78.54	78.6023		78.54	78.6026
77.03	76.9799		77.03	76.9785
79.43	79.4175		79.43	79.4183
81.69	81.7963		81.69	81.8065
79.33	79.3354		79.33	79.3351
79.34	79.3865		79.34	79.3869
80.82	80.8384		80.82	80.841
80.21	80.1516		80.21	80.1523
79.59	79.5284		79.59	79.5278
77.58	77.6491		77.58	77.6478
76.11	76.221		76.11	76.2211
80.4	80.4215		80.4	80.421
77.99	77.992		77.99	77.991
80.87	80.8621		80.87	80.8679
77.53	77.6393		77.53	77.6408
81.06	81.0138		81.06	81.0132
77.53	77.573		77.53	77.5751
81.33	81.3093		81.33	81.3117
77.79	77.7427		77.79	77.7455
79.2	79.1289		79.2	79.1284
76.3	76.2719		76.3	76.2717
77.32	77.2965		77.32	77.2967
81.32	81.2833		81.32	81.2863
81.13	81.0821		81.13	81.0838
78.56	78.6049		78.56	78.6049
76.1	76.2055		76.1	76.2051
81.63	81.5513		81.63	81.5557
78.5	78.4521		78.5	78.4532
76.3	76.3152		76.3	76.3147
78.24	78.1727		78.24	78.1697
76.4	76.4612		76.4	76.4611
77.36	77.3511		77.36	77.351
80.77	80.8132		80.77	80.8201
76.4	76.4035		76.4	76.4032
79.7	79.7448		79.7	79.7448
81.36	81.3581		81.36	81.3581
78.53	78.523		78.53	78.5231
76.89	76.8384		76.89	76.8377
79.07	79.0167		79.07	79.0168
79.77	79.7765		79.77	79.7773
77.72	77.6612		77.72	77.6621
77.81	77.7425		77.81	77.7453
80.63	80.6034		80.63	80.5961
80.05	80.0235		80.05	80.0241
77.83	77.7837		77.83	77.7872
79.93	79.8733		79.93	79.8741
79.68	79.7661		79.68	79.7653
78.06	78.0644		78.06	78.0614
81.5	81.5177		81.5	81.5194
77.96	77.9219		77.96	77.9226
79.43	79.4254		79.43	79.4252
78.37	78.3336		78.37	78.3337
80.27	80.2731		80.27	80.2725

## Sheet: data7
GA			PSO
Target	ANFIS_Output		Target	ANFIS_Output
94.1	94.3399		94.1	94.4417
89.3	89.2877		89.3	89.2955
93.8	94.0237		93.8	94.038
81	81.0763		81	81.1599
89.6	89.6254		89.6	89.5862
82	82.1125		82	82.1249
92.7	92.713		92.7	92.4398
95	94.3843		95	98.0003
90.4	90.4554		90.4	90.478
94.9	94.6461		94.9	98.7297
93.9	94.0261		93.9	93.9071
90.8	90.7005		90.8	90.735
92.2	92.4137		92.2	92.1827
85.4	85.7091		85.4	85.8382
84.3	84.4979		84.3	84.5482
81.8	81.5949		81.8	81.5886
87.9	87.7214		87.9	87.701
90.2	90.009		90.2	90.0388
81	80.9566		81	81.0542
81.2	81.2212		81.2	81.2663
88.3	88.4404		88.3	88.5577
92.6	92.5582		92.6	92.3088
93.2	93.088		93.2	92.9717
81.1	81.0887		81.1	81.1096
85.9	86.033		85.9	86.047
90.2	90.2347		90.2	90.3401
85.5	85.8022		85.5	85.8571
85.8	85.9496		85.8	85.9827
80.5	80.3352		80.5	80.2654
85.3	85.1865		85.3	85.1533
83	83.1268		83	83.0608
92.8	92.8186		92.8	92.6646
89.8	89.8514		89.8	89.8136
92	92.3579		92	92.4491
90.6	90.5601		90.6	90.616
80.7	80.5972		80.7	80.4772
92.6	92.6727		92.6	92.4336
88.5	88.6376		88.5	88.7316
93.7	93.9463		93.7	93.9249
91.8	92.123		91.8	92.1556
87.6	87.531		87.6	87.5211
89.6	89.6051		89.6	89.535
80.7	80.6283		80.7	80.5281
81.3	81.3407		81.3	81.4216
91.8	91.789		91.8	91.8863
87.4	87.3087		87.4	87.3698
93.2	93.3023		93.2	93.2911
89.7	89.8269		89.7	89.7702
82.4	82.2837		82.4	82.3549
88.8	88.9128		88.8	88.786
80.7	80.6325		80.7	80.4711
84.3	84.1887		84.3	84.2021
91.8	92.2162		91.8	92.3236
91.4	91.1454		91.4	91.2798
80.3	80.2546		80.3	80.206
66.6	79.1862		66.6	77.958
94.5	94.5472		94.5	94.3811
87.1	86.7927		87.1	86.8077
89	88.9603		89	88.9623
81	80.9752		81	81.1183
93.7	94.0331		93.7	94.097
94.6	94.6058		94.6	94.1901
81.7	81.5841		81.7	81.602
87.6	87.6047		87.6	87.6108
94.1	94.3777		94.1	94.4914
84.8	84.8015		84.8	84.8103
83.1	83.2431		83.1	83.1854
93.6	93.5057		93.6	93.5637
86.6	86.4885		86.6	86.4734
84	84.146		84	84.1795
86.7	86.6674		86.7	86.6741
90.5	90.605		90.5	90.6004
86	86.0891		86	86.0631
89.1	89.1047		89.1	89.1417
85.4	85.6689		85.4	85.818

## Sheet: data8
GA			PSO
Target	ANFIS_Output		Target	ANFIS_Output
66.8	66.8473		66.8	66.7404
68.2	68.2504		68.2	68.2946
66.8	66.8084		66.8	66.761
75.3	73.783		75.3	73.7576
66.8	66.7897		66.8	66.7804
64.6	64.6495		64.6	64.6551
66.9	67.2523		66.9	67.1162
75.2	73.2277		75.2	73.153
65.2	65.0343		65.2	65.0391
74.1	73.2023		74.1	73.1101
66.7	66.7886		66.7	66.7067
57.8	57.8085		57.8	57.9298
66.5	66.5108		66.5	66.581
66	66.0294		66	65.959
63.6	63.9718		63.6	63.9626
70	70.0647		70	70.0373
69.2	69.0325		69.2	68.9393
66.5	66.5507		66.5	66.5036
66.5	66.484		66.5	66.4836
63.1	63.1211		63.1	63.1185
66.2	66.2705		66.2	66.2825
66.7	66.5876		66.7	66.6098
67.2	67.5877		67.2	67.5848
77.6	73.9069		77.6	73.9607
64.3	64.2871		64.3	64.1145
66.5	66.5207		66.5	66.5191
58.8	58.56		58.8	58.6344
64.2	64.2445		64.2	64.0442
55.6	54.073		55.6	55.3634
66.9	66.9407		66.9	67.0003
59.5	60.369		59.5	60.0867
67	67.2875		67	67.1646
69.1	68.8212		69.1	68.8964
66.5	66.5093		66.5	66.5713
65.2	65.2691		65.2	65.3218
64.6	64.7536		64.6	64.6627
69.6	69.9217		69.6	69.7993
66.5	66.2824		66.5	66.3103
69.4	69.9015		69.4	69.7661
62.5	62.0064		62.5	62.4914
70.1	70.3534		70.1	70.2095
66.8	66.762		66.8	66.7728
65	64.8658		65	64.74
72.5	72.5046		72.5	72.5623
62.5	61.9787		62.5	62.2992
61.2	61.5002		61.2	61.3567
68.2	67.9834		68.2	67.887
69	68.6936		69	68.6917
64.6	64.7231		64.6	64.7862
63.2	63.2211		63.2	63.2065
65.2	64.934		65.2	64.86
63.6	63.921		63.6	63.9356
62.8	62.7265		62.8	62.8167
66.1	66.0746		66.1	66.0055
52.1	53.1737		52.1	52.9076
72.1	72.4445		72.1	72.4628
66.7	66.7265		66.7	66.6969
59.8	60.5789		59.8	60.3377
63.5	63.647		63.5	63.7051
73.6	72.8215		73.6	72.7844
66.8	66.796		66.8	66.7528
66.5	66.4053		66.5	66.5881
69.8	70.0596		69.8	70.027
70.1	70.3678		70.1	70.2331
71.3	71.3476		71.3	71.2609
64.2	64.2474		64.2	64.1906
70.1	70.4633		70.1	70.4056
71.2	71.0332		71.2	71.0437
66.7	66.7079		66.7	66.6941
65.6	65.6708		65.6	65.6387
56.7	56.9573		56.7	57.1873
65.2	65.1217		65.2	65.1927
64.3	64.3237		64.3	64.1819
63.6	63.83		63.6	63.8457
66	65.874		66	65.926

## Sheet: data9
GA			PSO
Target	ANFIS_Output		Target	ANFIS_Output
66.74	66.7389		66.74	66.7063
67.09	67.124		67.09	67.1338
68.97	68.8763		68.97	68.8749
66.99	66.9752		66.99	66.9969
68.68	68.7062		68.68	68.6782
70.76	70.7151		70.76	70.7466
65.14	65.1614		65.14	65.1544
66.95	66.9629		66.95	66.9951
67.34	67.4087		67.34	67.4137
66.91	66.9096		66.91	66.9578
66.67	66.5707		66.67	66.5623
65.38	65.3787		65.38	65.3891
66.43	66.4921		66.43	66.4993
68.22	68.2207		68.22	68.2334
66.15	66.1699		66.15	66.1582
67.5	67.5036		67.5	67.4737
66.4	66.3717		66.4	66.3439
69.78	69.7967		69.78	69.7709
68.08	68.0021		68.08	68.0152
68.5	68.4839		68.5	68.4804
68.99	69.0179		68.99	68.9873
66.43	66.5219		66.43	66.5195
70.14	70.2039		70.14	70.2307
66.99	67.0161		66.99	67.0121
65.66	65.6632		65.66	65.6592
69.91	69.9413		69.91	69.9673
65.43	65.4214		65.43	65.4311
65.48	65.4497		65.48	65.4559
70.94	70.8116		70.94	70.8099
68.1	68.1474		68.1	68.1131
70.51	70.5779		70.51	70.5548
65.16	65.1546		65.16	65.1655
67.31	67.3477		67.31	67.3244
69.04	69.1273		69.04	69.1232
67.39	67.4746		67.39	67.3558
70.94	70.8569		70.94	70.8897
65.11	65.1376		65.11	65.0702
69.02	69.0491		69.02	69.0741
65.1	65.1078		65.1	65.0574
65.55	65.5139		65.55	65.5458
67.51	67.5369		67.51	67.48
68.97	68.9177		68.97	68.9142
71	70.9751		71	70.9442
68.52	68.5726		68.52	68.5233
65.54	65.4919		65.54	65.4763
69.21	69.2351		69.21	69.211
70.3	70.2497		70.3	70.2607
67.3	67.3119		67.3	67.2673
69.29	69.2749		69.29	69.2516
67.48	67.4611		67.48	67.4429
69.5	69.4891		69.5	69.4942
67.76	67.7889		67.76	67.7413
65.6	65.5506		65.6	65.6142
68.22	68.2552		68.22	68.3145
70.91	70.7775		70.91	70.7831
69.67	69.6292		69.67	69.6427
67.82	67.8694		67.82	67.7895
69.18	69.1675		69.18	69.1508
66.8	66.7597		66.8	66.7722
66.9	66.8415		66.9	66.8603
68.95	68.8613		68.95	68.8289
67.88	67.8616		67.88	67.838
67.48	67.5083		67.48	67.4736
67.54	67.5901		67.54	67.5059
69.4	69.3887		69.4	69.3795
66.32	66.3152		66.32	66.258
67.56	67.5804		67.56	67.522
70.03	70.0244		70.03	70.0028
65.81	65.8946		65.81	65.9185
67.76	67.8105		67.76	67.6839
65.25	65.3452		65.25	65.2834
67.38	67.4764		67.38	67.411
65.68	65.7686		65.68	65.7375
66.88	66.7856		66.88	66.8104
68.14	68.1456		68.14	68.1669

[truncated: 1 more sheets: data10]
