# Supplementary material for: Predicting hybrid rice performance using AIHIB model based on artificial intelligence
Source: Sci Rep. 2022 Jun 11;12:9709. doi: 10.1038/s41598-022-13805-x (PMC9188612; doi:10.1038/s41598-022-13805-x)
Supplement: Supplementary file 4 — Supplementary Information 4. [file 41598_2022_13805_MOESM4_ESM.xlsx]

## Sheet: Readme
data1	AHM_KHZ
data2	AHM_SPD
data3	GHB_KHZ
data4	IR28_GHB
data5	IR28_TAM
data6	SHP_GHB
data7	SHP_SPD
data8	TAM_KHZ
data9	TAM_SHP
data10	General Data

## Sheet: data1
GA			PSO
Target	ANN_Output		Target	ANN_Output
65.6	65.4158		65.6	65.4972
62.9	62.802		62.9	62.991
66.9	67.2978		66.9	66.986
57	56.9621		59.2	59.2436
59.2	59.2033		54	53.8108
54	54.0565		63.6	63.594
55.6	55.9726		65.9	65.7873
60.3	60.0293		67.9	67.7909
67.9	67.6762		55.4	55.3669
59.2	58.8128		58.6	58.8276
64.3	64.7296		63.3	63.2708
61	60.9272		63.7	63.6295
57.1	57.0284		66.2	66.2175
61.7	61.806		54.4	54.5655
63.7	63.6856		62.9	63.0057
55	55.207		67.9	68.1649
57.1	57.1978		54.5	54.5119
64	64.0708		58.3	58.3964
63.3	63.3075		68.7	68.5225
58.4	58.4976		58.4	58.4355
66.5	66.6364		54.2	54.1919
62	62.1252		61.6	61.5953
53.6	53.5596		64	64.0461
66.1	66.0058		56.9	56.8389
63.5	63.6414		58.6	58.6289
61.8	61.8012		53.3	53.3411
64.8	64.6886		60.6	60.6032
64.9	64.861		64.9	64.8105
62.1	62.068		59.8	59.8087
58	57.9609		62.5	62.5639
62.5	62.632		58	58.0014
66.2	66.2622		66.2	66.1719
58	57.8652		62.6	62.5624
66.2	66.0575		66.3	66.4212
67.2	67.4928		63.8	63.7955
55.9	55.9689		62	62.0364
57.6	57.6427		62.9	63.0141
63.8	63.7701		61.2	61.0665
62.7	62.7539		62	61.8335
58	57.6458		61.5	61.2651
62	61.8277		65.4	65.2399
65.4	65.3439		59.2	59.1917
62.8	62.8836		65.7	65.5507
63.2	63.1915		66.2	66.2807
53.5	53.5235		53.6	53.6425
64.6	64.7778		63.2	63.152
63.5	63.4932		63.9	63.876
54.3	54.4452		64	64.1412
66.2	66.0895		56.6	56.4999
57.3	57.3902		66	66.0172
56.6	56.3528		66.8	66.6771
66	65.9896		56	56.008
56	55.8355		58.2	58.1974

## Sheet: data2
GA			PSO
Target	ANN_Output		Target	ANN_Output
109.17	109.189		109.17	108.996
92.65	92.5665		92.65	93.0226
74.82	74.7023		95.42	95.0312
101.81	101.43		112.33	112.714
108.55	108.974		108.55	108.713
63.01	63.6584		106.78	106.962
85.56	85.0727		103.29	103.409
103.29	103.315		60.94	60.782
60.94	60.7984		88.3	88.3142
107.75	107.942		73.56	73.3598
88.3	88.3781		88.1	87.501
89.65	89.7391		104.63	105.061
88.1	87.4609		71.41	71.9324
104.57	104.899		74.04	73.9319
74.04	73.7782		105.41	105.488
103.78	104.082		108.01	108.186
105.41	104.98		106.35	105.832
106.35	105.954		100.77	101.229
100.77	101.244		84.85	84.8366
60.14	60.1366		76.61	76.1904
76.09	76.4037		104.06	104.147
72.41	72.4937		72.41	72.3057
65.61	65.5132		111.16	111.177
89.12	89.5799		99.3	99.3847
111.38	110.998		85.22	85.6646
79.23	79.4485		99.13	99.2255
61.13	61.1609		75.09	75.25
84.82	84.334		112.24	111.97
60.92	60.6976		88.94	88.4282
90.56	90.1233		97.43	97.9313
75.09	75.1876		96.38	96.4098
112.24	112.403		91.11	91.4508
88.94	88.6185		93	93.5513
97.43	97.9748		103.71	103.845
65.72	66.8443		84.08	84.6305
103.42	103.357		72.19	72.299
102.17	101.921		76.7	76.6572
64.9	64.4375		106.67	106.479
72.19	72.4199		68.97	68.4429
106.7	106.694		85.51	85.1194
106.07	105.904		104.42	104.632
110.89	111.086		104.14	104.366
85.51	85.2489		66.9	67.9597
104.42	104.721		106.54	105.882
102.57	102.781		103.07	103.035
72.78	72.7796		88.51	88.5795
104.14	104.661		110.19	109.758
110.19	109.727		60.51	60.7614
60.51	60.8839		110.8	110.513
83.8	83.9266		83.74	83.3885
90.82	90.4194		82.85	82.8363
73.29	72.9439		73.29	73.151
89.59	89.9724		89.59	89.9618

## Sheet: data3
GA			PSO
Target	ANN_Output		Target	ANN_Output
58.7	58.6815		64.2	64.1949
62.9	62.9022		62.1	62.0057
62.1	62.0343		62	61.9432
58.2	58.1357		62.7	62.845
62	61.8734		65	65.089
59.6	59.4798		58.6	58.6356
65	65.0134		60.9	60.691
58.6	58.6582		59.1	58.9899
66	65.9899		64	63.9885
59.1	59.0216		63.4	63.4065
62.2	62.2992		63.7	63.6995
66	66.004		64.9	64.9332
63.4	63.3044		62.2	62.2234
64	64.0001		64.9	64.8953
65.8	65.8319		64.6	64.6061
64.1	64.1242		59.8	59.7541
61.9	61.7207		63	62.9971
66.3	66.2627		63.4	63.1876
66	65.9521		64	63.9827
59.7	59.7457		67	66.9759
60.3	60.2096		62.5	62.4239
65	65.067		61.9	61.8485
59.9	59.8721		59.9	59.843
61.5	61.5211		60.2	60.1603
65	65.2038		65	65.0092
58.3	58.5546		63.9	63.8395
62.6	62.567		60.3	60.1789
65.3	65.382		59.9	60.129
63.5	63.4991		66	66.0229
62.2	62.2396		58.3	58.4768
63.8	63.8504		65	65.0373
62.6	62.7362		59.1	59.0524
65.2	65.3475		65.3	65.3683
59.5	59.4225		62	61.9666
58.1	58.1247		61.2	61.2313
59.5	59.3982		62.2	62.1723
66.8	66.8212		59.5	59.4418
58	58.0676		65	65.0002
60.5	60.598		65.2	65.3329
63.2	63.0877		59.5	59.5494
65.6	65.476		65.6	65.4571
58.7	58.6782		58.1	58.1552
65.8	65.8845		61	60.7747
65.9	65.9499		60.5	60.8343
62.2	62.2397		58.7	58.7027
64.4	64.5252		62.2	62.1297
59.4	59.1583		62.2	62.1629
65.1	65.332		64.4	64.5909
63.7	63.7497		59.3	59.2472
61.4	61.485		64	63.9897
66	66.0461		64.3	64.2931
61.2	61.2451		60.4	60.3743
66.8	66.7318		66.8	66.6283

## Sheet: data4
GA			PSO
Target	ANN_Output		Target	ANN_Output
135.34	135.324		129.94	129.796
133.02	133.087		128.28	128.182
136.12	136.044		135.34	135.267
124.26	124.231		135.19	135.047
139.2	139.11		135.21	135.048
135.19	135.166		124.33	124.34
128.17	128.018		128.76	128.7
130.19	130.306		130.83	130.781
138.85	138.986		134.46	134.405
124.33	124.398		139.92	139.925
128.76	128.794		130.18	129.953
138.36	138.451		124.1	124.018
130.8	130.848		132.68	132.757
130.83	130.929		137.41	137.467
124.53	124.53		130.44	130.47
130.44	130.513		128.3	128.287
132.86	132.812		133.29	133.251
126.16	126.189		139.23	139.222
128.3	128.414		133.58	133.738
133.04	133.099		133.21	133.258
125.5	125.499		126.98	126.807
139.87	139.669		126.14	126.062
126.39	126.553		137.07	137.13
132.94	133.08		137.74	137.743
133.21	133.225		128.45	128.528
129.94	129.965		124.29	124.342
137.07	137.242		126.41	126.487
128.45	128.617		137.39	137.398
124.34	124.532		132.87	132.835
134.58	134.649		126.54	126.591
129.09	129.041		135.77	135.834
130.19	130.251		126.34	126.276
139.93	139.949		130.2	130.252
126.54	126.527		137.04	137.011
135.77	135.697		134.28	134.204
124.06	123.981		125.49	125.516
136.35	136.28		128.24	128.192
127.7	127.515		126.13	125.92
126.13	125.932		136.76	136.572
134.94	134.964		127.9	127.89
138.57	138.533		127.42	127.364
139.71	139.696		130.47	130.623
127.42	127.409		125.31	125.187
130.47	130.579		137.72	137.624
137.72	137.677		131.25	131.385
134.87	134.939		136.27	136.225
139.25	139.111		127.68	127.78
136.27	136.271		136.58	136.483
127.68	127.744		125.82	125.861
132.5	132.428		132.5	132.383
126.66	126.614		126.66	126.66
125.2	125.12		125.2	125.069
127.57	127.611		134.02	133.957

## Sheet: data5
GA			PSO
Target	ANN_Output		Target	ANN_Output
109.49	109.568		111.16	111.169
112.94	112.863		114.6	114.598
111.54	111.499		115.47	115.416
117.95	117.899		114.55	114.618
115.69	115.649		113.67	113.657
108.36	108.384		117.95	117.896
115.6	115.487		110.85	110.801
109.89	109.905		116.72	116.768
109.11	109.187		108.83	108.872
114.72	114.81		116.27	116.24
109.94	110.003		114.44	114.421
111.97	111.904		109.37	109.322
117.49	117.527		115.6	115.598
111.04	111.101		109.89	109.862
111.64	111.694		114.72	114.767
114.08	113.994		114.71	114.688
110.34	110.306		108.5	108.46
108.7	108.681		111.31	111.313
115.47	115.512		114.73	114.817
108.21	108.279		117.49	117.5
110.57	110.507		110.34	110.231
109.69	109.708		115.47	115.46
108.15	108.193		115.33	115.32
112.81	112.827		112.81	112.832
117.41	117.448		116.01	116.013
108.72	108.737		117.41	117.451
117.64	117.699		108.72	108.737
113.49	113.44		114.84	114.907
111.04	111.023		113.49	113.438
108.78	108.79		111.04	111.021
115.47	115.486		114.68	114.597
111.39	111.407		109.52	109.608
116.94	116.958		115.47	115.444
112.7	112.687		110.55	110.514
116.61	116.57		108.25	108.228
108.61	108.61		116.13	116.085
117.6	117.671		116.94	116.932
117.35	117.368		111.81	111.833
111.76	111.758		108.66	108.584
114.69	114.701		112.12	112.219
116.39	116.41		113.06	113.03
116.98	117.028		109.44	109.44
112.11	112.12		113.2	113.219
110.6	110.622		110.06	110.083
116.28	116.311		116.98	117.04
110.7	110.704		112.11	112.091
114.11	114.095		112	111.949
114.18	114.194		116.28	116.295
113.39	113.312		110.7	110.661
109.01	108.963		115.22	115.224
113.71	113.877		115.18	115.138
109.8	109.831		109.8	109.77
115.55	115.56		115.55	115.598

## Sheet: data6
GA			PSO
Target	ANN_Output		Target	ANN_Output
78.68	78.6922		80.35	80.3517
78.51	78.4832		78.68	78.6522
79.07	79.0643		79.2	79.1779
76.31	76.2819		78.51	78.5356
80.34	80.3085		80.34	80.3209
77.66	77.6724		77.54	77.5358
76.97	76.9394		79.07	79.0902
76.92	76.942		77.85	77.8759
76.34	76.3377		76.92	76.9541
76.67	76.7021		80.33	80.3373
77.75	77.6943		76.6	76.5679
77.53	77.491		79.96	79.9416
80.9	80.9345		80.3	80.2894
80.98	81.0407		77.33	77.3116
78.54	78.5702		79.46	79.4711
79.92	79.9662		76.76	76.7565
80.35	80.3562		80.9	80.9372
79.62	79.6178		77.43	77.4323
79.33	79.3481		79.6	79.585
79.34	79.3857		79.33	79.3255
80.82	80.8738		78.39	78.4265
81.43	81.4618		79.45	79.4243
80.4	80.4317		81.4	81.3777
77.99	78.0074		80.41	80.4251
77.53	77.488		77.53	77.5593
79.96	79.9778		81.06	81.023
81.33	81.3342		77.79	77.7106
77.79	77.774		79.89	79.9073
79.89	79.9487		79.08	79.1284
79.08	79.1352		81.32	81.2946
76.3	76.2052		80.95	80.9699
81.32	81.3112		76.3	76.3165
81.13	81.1239		77.36	77.3782
76.61	76.6124		80.77	80.7747
76.1	76.1342		78.05	78.0773
77.66	77.6187		79.7	79.7507
76.63	76.6097		77.83	77.8533
78.24	78.1853		76.89	76.8792
81.47	81.4584		77.48	77.4347
77.36	77.314		79.07	79.0408
78.8	78.7806		77.72	77.6635
80.11	80.1927		77.81	77.7313
78.92	78.8745		77.47	77.4305
77.48	77.4219		80.63	80.5316
78.54	78.5556		80.04	80.0043
77.47	77.4202		77.83	77.7721
77.81	77.7699		79.93	79.9045
80.63	80.5683		78.06	78.1059
80.04	80.0137		79.06	79.0161
80.05	80.0377		81.5	81.4893
81.35	81.376		78.4	78.4561
79.63	79.6916		76.66	76.6503
79.06	78.9845		80.27	80.2756

## Sheet: data7
GA			PSO
Target	ANN_Output		Target	ANN_Output
89.9	89.8943		89.3	89.2121
88.9	88.9437		89.9	89.8458
80.8	80.8012		93.8	93.9457
94.1	93.9171		88.9	88.8862
92.7	92.6952		81	81.1294
81.4	81.4627		89.6	89.6391
80	80.1325		81.4	81.5183
93.7	93.6448		83.5	83.5832
80.9	80.823		80.8	80.8907
81.2	81.1961		80.9	80.9408
93	92.9862		88	88.1664
93.2	93.139		91.5	91.3738
81.8	81.9218		93.6	93.48
81.1	81.0596		85.9	85.8987
90.2	90.1954		88.8	88.5504
86.2	86.2766		85.5	85.626
82.5	82.5619		82.5	82.5667
85.3	85.3057		83	83.053
89.8	89.8352		92.8	92.717
92	92.1793		89.8	89.8017
90.6	90.6171		93.3	93.2515
83.1	83.1293		90.6	90.6002
88.5	88.5924		83.1	83.146
93.7	93.6274		92.6	92.558
83.7	83.7706		88.5	88.5048
91.8	91.7749		89.6	89.5952
91.8	91.719		80.7	80.7787
82.8	82.844		85.2	85.0306
90.9	90.9223		91.8	91.7738
91.7	91.6518		89.7	89.7846
89.7	89.8247		82.3	82.3308
82.3	82.3017		88.2	88.2403
82.4	82.3664		91.1	91.0044
88.2	88.2042		84.3	84.2312
94.5	94.4717		91.8	91.8857
91.8	91.958		80	79.8682
91.4	91.2		90.4	90.3242
90.4	90.3791		80.3	80.2723
80.3	80.2625		94.5	94.5399
88.8	88.7537		83.3	83.3712
83.3	83.2885		89.5	89.3757
89	89.0309		81	81.0367
89.5	89.4515		81.7	81.6635
82.5	82.4852		87.6	87.6195
81.7	81.6701		94.1	94.2693
87.7	87.7466		84.8	84.8045
93.7	93.7003		86.8	86.7799
83.1	83.2269		86.4	86.4698
86.4	86.5404		85.3	85.2699
89.4	89.3725		84	84.1626
85.3	85.3613		89.5	89.5581
89.5	89.5453		86	86.0071
90.5	90.5153		89.1	89.1701

## Sheet: data8
GA			PSO
Target	ANN_Output		Target	ANN_Output
66.8	66.5201		69.1	69.006
66.8	66.6008		65.2	65.4188
63.4	63.2237		66.8	66.8636
65.2	65.3783		66.9	66.874
65.2	65.2094		65.2	65.3966
64.6	64.5326		65.2	65.0924
66.8	66.5286		66.7	66.8267
66.7	66.5018		67.5	67.5614
64.2	64.0251		69.2	69.238
66	66.0549		66.5	66.6107
66.5	66.2716		66.5	66.4476
69.2	69.2237		66.5	66.4353
59.1	59.3984		63.1	63.0783
66.2	66.148		66.1	66.1531
66.7	66.4544		64.2	64.3433
64.5	64.4095		66.5	66.4812
66.5	66.4521		59.1	59.2916
58.8	58.5851		66.9	66.5186
64.2	64.2615		59.5	59.4344
66.5	66.5161		66.5	66.4506
69.1	69.0473		66.5	66.5924
68.2	67.9457		57.6	57.3867
65.2	65.3225		69.4	69.4125
64.6	65.0297		62.5	62.9281
63.1	62.9192		66.8	66.8451
69.4	69.6217		65	64.8066
62.5	62.9397		66.9	66.6038
70.1	70.1322		72.5	72.7782
70.3	70.5522		58.1	58.1698
66.8	66.776		68.2	67.8083
65	64.8971		64.6	64.642
66.9	66.322		63.2	63.167
62.5	62.527		63.6	63.9457
61.2	61.0006		52.1	52.404
68.2	67.8859		63.2	62.9021
64.6	64.6224		72.1	72.2465
63.2	63.1595		66.8	66.8398
73.2	73.2449		59.8	60.0671
66.1	66.1061		71.3	71.3908
66.5	66.5656		66.2	66.2134
63.2	63.5813		70.1	70.1437
66.7	66.5387		66.2	66.1977
66.8	66.825		57.6	57.1449
59.8	59.8493		70.1	69.8202
70.2	70.4954		66.7	66.6345
71.6	71.5432		71.2	71.3919
73.6	73.4341		68.2	68.2959
66.2	66.2011		65.9	65.7733
69.2	69.3972		65.6	65.6162
65.9	65.7048		65.2	65.2409
65.2	65.4088		68.5	68.4863
64.3	64.3282		65.6	65.5687
63.6	63.6347		63.6	63.8321

## Sheet: data9
GA			PSO
Target	ANN_Output		Target	ANN_Output
70.76	70.7243		68.4	68.4036
65.14	65.1641		66.74	66.6966
66.95	66.988		67.32	67.2756
65.2	65.2531		68.97	68.9135
66.91	66.9768		66.77	66.7446
69.59	69.5733		65.93	65.9033
65.38	65.4054		70.76	70.7625
66.3	66.2806		66.95	67.0115
68.22	68.1931		65.2	65.1921
66.4	66.3664		68.22	68.1981
69.78	69.8017		66.15	66.1678
68.24	68.2278		66.24	66.1932
70.03	70.0013		67.5	67.4703
65.66	65.6828		66.4	66.3427
69.03	69.0632		70.44	70.4547
69.91	69.9244		65.43	65.4263
65.81	65.7913		66.42	66.4505
65.43	65.3938		68.24	68.2679
65.48	65.4941		70.14	70.2281
70.94	70.8996		70.68	70.6773
66.13	66.1229		65.48	65.4863
65.16	65.2108		69.91	69.8451
67	66.9996		69.21	69.1853
67.39	67.4178		69.04	69.111
68.42	68.4496		70.54	70.5751
69.4	69.4509		65.55	65.5767
65.55	65.5891		65.39	65.3988
68.1	68.0639		69.29	69.2798
68.52	68.589		68.98	68.9922
65.54	65.5472		67.48	67.4594
70.47	70.5091		68.66	68.6832
69.29	69.2985		69.5	69.4913
69.5	69.4883		65.39	65.4022
68.22	68.2315		67.76	67.7871
70.91	70.8182		70.84	70.8264
67.44	67.4352		68.22	68.2401
69.67	69.6495		70.91	70.8498
67.17	67.1675		67.17	67.2051
69.18	69.139		67.82	67.8114
67.28	67.263		68.09	68.0564
67.88	67.8793		69.18	69.1481
66.8	66.8286		67.57	67.6221
68.39	68.3442		66.8	66.7346
67.54	67.5696		66.9	66.8808
69.4	69.4006		66.32	66.3254
65.09	65.1197		69.3	69.3399
67.56	67.5596		66.8	66.7342
70.03	70.0047		69.4	69.3992
65.81	65.8777		67.56	67.5843
68.11	68.1244		70.03	70.0186
67.75	67.7424		68.11	68.1412
68.87	68.8453		68.87	68.8645
66.88	66.8392		67.9	67.927

[truncated: 1 more sheets: data10]
