# Supplementary material for: Predicting hybrid rice performance using AIHIB model based on artificial intelligence
Source: Sci Rep. 2022 Jun 11;12:9709. doi: 10.1038/s41598-022-13805-x (PMC9188612; doi:10.1038/s41598-022-13805-x)
Supplement: Supplementary file 5 — Supplementary Information 5. [file 41598_2022_13805_MOESM5_ESM.xlsx]

## Sheet: Readme
data1	AHM_KHZ
data2	AHM_SPD
data3	GHB_KHZ
data4	IR28_GHB
data5	IR28_TAM
data6	SHP_GHB
data7	SHP_SPD
data8	TAM_KHZ
data9	TAM_SHP
data10	General Data

## Sheet: data1
GA			PSO
Target	SVR_Output		Target	SVR_Output
65.6	65.4163		65.6	65.6232
59.2	58.6262		59.2	58.6752
54	54.7958		54	54.8488
63.8	63.6794		63.8	63.7633
55.6	55.7146		55.6	55.925
60.3	59.6468		60.3	59.6363
56.3	56.1414		56.3	56.338
59.2	58.8373		59.2	58.6436
57.1	57.6357		57.1	57.4754
55.4	55.9487		55.4	55.8684
58.6	58.4884		58.6	58.2157
67	68.5628		67	68.2112
55	55.8655		55	55.8321
53.3	53.5		53.3	53.941
56.9	56.6724		56.9	56.5617
65.8	65.6038		65.8	65.7314
64	64.0404		64	64.0771
58.3	57.9893		58.3	58.1158
53.1	53.1034		53.1	53.4289
64	64.556		64	64.4834
58.6	58.1029		58.6	58.1843
66.1	66.4777		66.1	66.5709
63.5	63.3285		63.5	63.3157
62	60.9656		62	61.1833
64.8	64.9283		64.8	65.0298
61.5	60.3955		61.5	60.6535
62.5	61.5139		62.5	61.7643
58	58.1728		58	58.0276
62.6	62.0967		62.6	62.1891
67.2	68.3513		67.2	68.2546
55.9	55.7952		55.9	55.9334
63.8	63.8325		63.8	63.8018
62.7	62.0046		62.7	62.2159
55	55.6729		55	55.8261
63.2	62.9907		63.2	63.1931
53.5	53.9535		53.5	54.1235
63.5	63.7154		63.5	63.6925
59	58.2865		59	58.254
53.6	54.0686		53.6	54.149
66.7	67.542		66.7	67.4322
53.2	53.8298		53.2	53.9087
67.8	68.6675		67.8	68.3157
57.3	57.5704		57.3	57.5358
66.8	68.1687		66.8	67.9654
56.7	56.2265		56.7	56.4115

## Sheet: data2
GA			PSO
Target	SVR_Output		Target	SVR_Output
87.79	86.8749		87.79	86.7995
70.69	68.0591		70.69	68.0643
75.42	76.0121		75.42	76.175
112.33	113.31		112.33	112.851
101.81	100.971		101.81	101.232
63.01	63.5202		63.01	63.2951
70.7	68.564		70.7	68.6363
85.56	85.2045		85.56	84.973
90.26	91.2331		90.26	91.0986
103.29	102.499		103.29	102.559
107.75	108.571		107.75	108.43
65.55	64.9517		65.55	64.9027
104.63	105.553		104.63	105.471
107.59	108.206		107.59	108.085
74.04	74.2097		74.04	74.4626
103.78	103.711		103.78	103.895
106.35	106.289		106.35	106.093
81.25	81.0326		81.25	81.2835
100.77	100.533		100.77	100.81
76.09	76.3448		76.09	76.5413
66.34	66.3891		66.34	66.4842
71.36	69.761		71.36	69.6318
111.16	111.626		111.16	111.184
99.3	97.8612		99.3	97.9638
85.22	84.8612		85.22	84.7032
84.82	83.917		84.82	83.7566
60.92	61.602		60.92	61.4888
60.14	60.401		60.14	60.3091
112.24	112.807		112.24	112.501
96.41	96.5462		96.41	96.905
65.72	66.2848		65.72	66.366
81.73	81.4125		81.73	81.7048
93	93.8925		93	93.8064
99.12	97.4481		99.12	97.7125
100.61	99.1054		100.61	99.1782
95.59	94.9979		95.59	94.9736
74.33	75.2234		74.33	75.5055
72.78	72.8826		72.78	73.144
66.9	67.2648		66.9	67.3194
106.54	106.482		106.54	106.326
103.07	102.139		103.07	102.259
110.85	111.457		110.85	111.103
68.52	67.6486		68.52	67.7528
83.48	82.1786		83.48	82.2628
89.59	90.5484		89.59	90.4664

## Sheet: data3
GA			PSO
Target	SVR_Output		Target	SVR_Output
62.4	62.929		62.4	62.6459
58.2	57.9627		58.2	58.3477
66.4	66.9116		66.4	66.5105
62	61.8678		62	61.7364
64.9	64.5672		64.9	64.1697
65.6	65.1276		65.6	65.1188
62.7	63.2523		62.7	62.8589
58.6	59.0089		58.6	59.1213
66	65.9125		66	65.7577
60.2	60.2108		60.2	60.2399
64	63.8288		64	63.4888
59	59.3042		59	59.4463
58.7	59.1989		58.7	59.3556
65.1	64.9025		65.1	64.8841
64.7	64.4486		64.7	64.0505
62.2	62.6465		62.2	62.4249
66	66.0838		66	65.8553
58.6	58.9254		58.6	59.0821
63.4	63.3651		63.4	63.0468
61.9	61.6538		61.9	61.5735
66	65.7196		66	65.6089
65	64.7263		65	64.6657
63.9	63.6421		63.9	63.3471
66.5	67.0333		66.5	67.0694
65	64.7826		65	64.7175
61.1	61.0232		61.1	61.1287
59.1	59.3142		59.1	59.434
62	61.9562		62	61.9128
62.2	62.5773		62.2	62.3872
59.5	59.5814		59.5	59.6555
65.4	65.0523		65.4	65.0148
59.5	59.6087		59.5	59.714
59.5	59.5831		59.5	59.6971
66.7	67.0492		66.7	67.0736
59.5	59.6538		59.5	59.7542
65.9	65.7151		65.9	65.5717
62.2	62.5724		62.2	62.3294
64.4	64.3241		64.4	63.9995
65.9	65.5295		65.9	65.4319
63.7	63.5976		63.7	63.2832
62.1	62.1487		62.1	62.0716
62	61.8518		62	61.7252
61.4	61.3175		61.4	61.3616
65.8	65.4775		65.8	65.3395
65.6	65.0943		65.6	65.0917

## Sheet: data4
GA			PSO
Target	SVR_Output		Target	SVR_Output
129.94	129.714		129.94	129.7
135.19	135.154		135.19	135.14
124.3	124.034		124.3	123.997
128.17	128.6		128.17	128.573
126.3	126.219		126.3	126.209
130.19	130.128		130.19	130.075
135.21	135.387		135.21	135.364
138.85	138.861		138.85	138.866
124.33	124.12		124.33	124.075
137.16	137.067		137.16	137.045
133.21	133.101		133.21	133.134
134.46	134.46		134.46	134.454
124.01	123.155		124.01	123.107
125.6	125.663		125.6	125.658
138.45	138.562		138.45	138.57
124.53	124.388		124.53	124.363
130.44	130.415		130.44	130.365
132.86	132.268		132.86	132.277
126.16	126.218		126.16	126.208
129.44	129.547		129.44	129.527
139.96	139.994		139.96	139.918
129.25	129.399		129.25	129.388
139.3	139.491		139.3	139.459
132.94	132.562		132.94	132.561
133.21	132.946		133.21	132.965
124.18	123.633		124.18	123.574
128.45	129.084		128.45	129.06
128.3	128.871		128.3	128.852
127.95	128.237		127.95	128.218
126.59	126.784		126.59	126.74
139.93	139.856		139.93	139.804
132.87	132.359		132.87	132.352
127.23	127.492		127.23	127.505
137.04	136.858		137.04	136.846
136.35	136.517		136.35	136.51
127.42	127.605		127.42	127.599
136.76	136.734		136.76	136.718
127.9	128.149		127.9	128.137
134.68	134.717		134.68	134.74
130.47	130.524		130.47	130.491
125.31	125.077		125.31	125.059
126.02	125.843		126.02	125.815
134.87	135.049		134.87	135.048
132.36	131.701		132.36	131.714
134.02	134.009		134.02	134.007

## Sheet: data5
GA			PSO
Target	SVR_Output		Target	SVR_Output
111.16	111.35		111.16	111.259
110.83	110.859		110.83	110.692
108.81	108.926		108.81	109.082
116.69	116.838		116.69	116.809
117.54	117.595		117.54	117.544
111.54	111.631		111.54	111.651
110.85	110.938		110.85	110.868
117.9	118.017		117.9	118.092
108.83	108.989		108.83	109.09
117.7	117.88		117.7	117.964
114.44	113.892		114.44	114.112
112.75	112.738		112.75	112.855
114.72	114.424		114.72	114.554
108.5	108.447		108.5	108.432
109.94	109.918		109.94	109.861
110.19	110.115		110.19	110.026
111.97	112.043		111.97	112.037
116.12	116.093		116.12	116.035
117.49	117.526		117.49	117.46
111.63	111.768		111.63	111.764
110.57	110.525		110.57	110.459
109.69	109.721		109.69	109.697
108.15	108.43		108.15	108.26
112.81	112.801		112.81	112.863
116.01	115.958		116.01	115.963
114.84	114.698		114.84	114.874
116.27	116.365		116.27	116.3
114.68	114.218		114.68	114.309
108.78	108.854		108.78	108.947
110.93	111.068		110.93	110.894
110.55	110.452		110.55	110.349
116.13	116.16		116.13	116.114
112.22	112.333		112.22	112.36
117.6	117.748		117.6	117.81
113.06	113		113.06	113.095
112.7	112.471		112.7	112.553
116.39	116.567		116.39	116.484
114.36	113.824		114.36	114.025
110.6	110.658		110.6	110.558
112	112.114		112	112.138
117.2	117.181		117.2	117.11
108.55	108.521		108.55	108.593
110.7	110.729		110.7	110.61
115.22	114.962		115.22	115.114
115.55	115.559		115.55	115.638

## Sheet: data6
GA			PSO
Target	SVR_Output		Target	SVR_Output
77.07	77.1524		77.07	77.1309
79.07	78.9726		79.07	78.9791
79.22	79.2432		79.22	79.2536
76.31	76.2925		76.31	76.2646
81.6	81.5537		81.6	81.5864
77.66	77.6499		77.66	77.6331
79.07	79.0139		79.07	79.0212
76.92	77.0351		76.92	77.0115
79.24	79.2606		79.24	79.2707
76.6	76.6893		76.6	76.6647
80.3	80.2377		80.3	80.2533
77.75	77.7644		77.75	77.7507
80.88	80.8207		80.88	80.8426
81.48	81.4768		81.48	81.5096
76.76	76.9609		76.76	76.94
79.28	79.3096		79.28	79.3201
77.43	77.3823		77.43	77.3584
78.54	78.7135		78.54	78.7121
79.6	79.5751		79.6	79.5984
81.67	81.7803		81.67	81.8136
79.59	79.515		79.59	79.5367
79.15	79.132		79.15	79.1383
81.4	81.3794		81.4	81.4071
78.65	78.8064		78.65	78.8065
80.41	80.4935		80.41	80.5112
81.06	80.9889		81.06	81.0119
79.96	79.9082		79.96	79.9275
79.89	79.8493		79.89	79.8709
76.3	76.2471		76.3	76.2189
81.26	81.1862		81.26	81.2124
79.56	79.501		79.56	79.5148
78.56	78.7594		78.56	78.7592
78.5	78.4941		78.5	78.4848
76.4	76.5337		76.4	76.5061
78.8	78.8262		78.8	78.8329
78.53	78.6205		78.53	78.6183
79.07	78.9615		79.07	78.9671
79.77	79.7855		79.77	79.8059
77.81	77.8461		77.81	77.8308
77.47	77.4171		77.47	77.393
80.63	80.5818		80.63	80.5986
81.35	81.2898		81.35	81.32
77.83	77.8903		77.83	77.8745
78.4	78.3832		78.4	78.3722
80.27	80.2009		80.27	80.2162

## Sheet: data7
GA			PSO
Target	SVR_Output		Target	SVR_Output
81.1	81.3307		81.1	81.3127
83.5	83.8933		83.5	83.883
89.6	89.5058		89.6	89.3787
80.8	79.9875		80.8	79.9678
82	82.0678		82	82.1103
81.4	81.6849		81.4	81.6742
83.5	84.014		83.5	83.989
94.9	94.8536		94.9	95.072
89.6	89.5925		89.6	89.4449
90.8	91.0441		90.8	90.998
92.2	92.1359		92.2	92.1076
81.8	81.8732		81.8	81.8635
87.9	87.7904		87.9	87.7784
80.2	79.5791		80.2	79.6278
81	80.8111		81	80.772
91.2	91.1204		91.2	91.1124
91.5	91.3608		91.5	91.3531
93.2	92.9479		93.2	92.8981
81.8	82.0616		81.8	82.0728
90.2	90.3621		90.2	90.2499
83	83.5541		83	83.5521
90	90.2502		90	90.1188
87.2	87.0427		87.2	87.0622
93.3	93.3247		93.3	93.2487
92	92.0843		92	92.0567
88.5	88.4155		88.5	88.3936
93.7	93.506		93.7	93.4717
93.6	93.3132		93.6	93.2829
80.7	79.7565		80.7	79.7193
91.8	91.534		91.8	91.5171
82.8	83.5015		82.8	83.4687
93.2	93.308		93.2	93.2312
88.8	88.4606		88.8	88.48
91.8	91.8311		91.8	91.8485
89.4	89.1889		89.4	89.0423
89	88.5798		89	88.4135
93.7	93.9039		93.7	93.8848
94.6	94.8463		94.6	94.8041
87.6	87.552		87.6	87.5426
91.7	91.4509		91.7	91.4258
94.1	94.4351		94.1	94.417
86.8	86.6549		86.8	86.6984
83.1	83.8001		83.1	83.7784
83.7	84.2189		83.7	84.1914
85.4	85.3147		85.4	85.3628

## Sheet: data8
GA			PSO
Target	SVR_Output		Target	SVR_Output
62.9	61.3411		62.9	61.4782
65.2	64.3341		65.2	64.6291
66.8	68.1453		66.8	67.7219
65.2	63.9584		65.2	64.3508
64.6	63.4199		64.6	63.8643
72.8	72.5762		72.8	72.389
65.2	64.357		65.2	64.6658
74.1	73.0618		74.1	72.6458
67.5	69.0299		67.5	68.8973
57.8	59.7876		57.8	60.1649
66.5	67.2323		66.5	66.8854
70	70.8877		70	70.45
69.2	70.1285		69.2	69.7569
56.4	59.1972		56.4	59.7838
66.5	66.374		66.5	66.3271
58.7	60.0536		58.7	60.3311
66.1	65.361		66.1	65.4291
67.2	68.9914		67.2	68.8568
64.5	63.2741		64.5	63.6959
66.5	66.7023		66.5	66.5548
59.5	60.3925		59.5	60.6535
65.4	64.5969		65.4	64.8175
59.9	60.4812		59.9	60.7628
68.2	69.282		68.2	69.0372
66.5	67.0777		66.5	66.8555
66.5	65.9619		66.5	65.8383
69.2	70.1973		69.2	69.8624
70.3	71.3205		70.3	71.1078
65	63.7812		65	64.1601
62.4	60.9393		62.4	61.1435
59.2	60.3644		59.2	60.6
68.2	69.2684		68.2	69.0164
63.2	62.0092		63.2	62.3745
62.8	61.3056		62.8	61.4334
68.2	69.5327		68.2	69.3117
63.5	62.2745		63.5	62.6591
66.8	67.8872		66.8	67.5674
66.5	66.1915		66.5	66.0821
70.1	71.0572		70.1	70.4958
66.2	65.3825		66.2	65.4521
71.3	71.8996		71.3	71.4806
57.6	59.4274		57.6	60.0525
70.1	71.2276		70.1	70.9894
65.6	64.7028		65.6	64.9453
66	65.0854		66	65.2414

## Sheet: data9
GA			PSO
Target	SVR_Output		Target	SVR_Output
68.4	68.535		68.4	68.6725
65.93	65.9104		65.93	66.0602
68.68	68.7106		68.68	68.8385
69.56	69.5657		69.56	69.6759
70.76	70.3913		70.76	70.5002
68.62	68.6481		68.62	68.7913
65.97	65.9425		65.97	66.0743
66.91	66.8842		66.91	67.0273
68.72	68.7383		68.72	68.8649
65.38	65.3432		65.38	65.4922
66.43	66.4398		66.43	66.5771
67.5	67.5681		67.5	67.6925
66.4	66.3358		66.4	66.4757
65.2	65.1804		65.2	65.3279
68.08	68.0894		68.08	68.2053
65.43	65.4125		65.43	65.5525
68.24	68.3997		68.24	68.5284
70.14	70.1268		70.14	70.2464
70.68	70.3537		70.68	70.4552
69.91	69.8185		69.91	69.9254
70.51	70.2963		70.51	70.3983
66.13	66.064		66.13	66.1996
69.2	69.1473		69.2	69.2378
67	67.0541		67	67.2041
66.42	66.4205		66.42	66.5594
69.02	68.9872		69.02	69.1021
70.06	70.0808		70.06	70.1958
66.76	66.6423		66.76	66.7808
71	70.7358		71	70.8678
69.24	69.2694		69.24	69.3623
70.47	70.2747		70.47	70.3872
70.3	70.1621		70.3	70.2833
67.48	67.5287		67.48	67.6608
65.6	65.636		65.6	65.7697
67.17	67.1548		67.17	67.2938
66.8	66.7284		66.8	66.8683
68.95	68.8397		68.95	68.9693
67.88	67.9599		67.88	68.0757
67.54	67.6538		67.54	67.7829
68.3	68.4481		68.3	68.5742
69.4	69.4597		69.4	69.555
65.37	65.2943		65.37	65.4503
67.56	67.684		67.56	67.8136
67.7	67.7626		67.7	67.887
68.14	68.3174		68.14	68.4517

[truncated: 1 more sheets: data10]
